# Supplementary material for: Straglr: discovering and genotyping tandem repeat expansions using whole genome long-read sequences
Source: Genome Biol. 2021 Aug 13;22:224. doi: 10.1186/s13059-021-02447-3 (PMC8361843; doi:10.1186/s13059-021-02447-3)
Supplement: Supplementary file 2 — Additional file 2. Supplementary Table S2. Software versions and parameters used in all analysis in this manuscript. [file 13059_2021_2447_MOESM2_ESM.xlsx]

## Sheet: Sheet1
Table S2. Software parameters used
Software	Context	Parameters
Straglr	genotype-only mode	--loci <loci.bed> --min_support 2 --genotype_in_size
Straglr	genome-scan mode	--exclude <skip_regons.bed> --max_str_len 100 --min_ins_size 100 --min_str_len 2 --min_support 4 --genotype_in_size --nprocs <number processes>
TRF	within Straglr	2 5 5 80 10 10 500 -d -h
BLASTN	within Straglr	-word_size 4
NanoSim	simulation benchmarking	-rg <genome.fa> -c NanoSim/pre-trained_models/ human_NA12878_DNA_FAB49712_guppy_flipflop/training -o <prefix> -n <number reads> -t <num threads>
minimap2	NanoSim reads alignment	-ax map-ont -Y -L
minimap2	HG00733 reads alignment	-ax map-pb -Y -L
RepeatHMM	simulation benchmarking	BAMinput --Onebamfile <mm2.bam> --hgfile hg38.fa --outlog 0 --repeatName <repeatname> --hg hg38 --MinSup 2 --MaxRep 10000 --UserDefinedUniqID <prefix>
tandem-genotypes	simulation benchmarking	-v <loci.bed> <maf> <output>
LAST	for tandem-genotypes	last-train <reads.fastas> > <par>
		lastal -p <par> <reads.fastas> | last-split > <maf>
