# Supplementary material for: Straglr: discovering and genotyping tandem repeat expansions using whole genome long-read sequences
Source: Genome Biol. 2021 Aug 13;22:224. doi: 10.1186/s13059-021-02447-3 (PMC8361843; doi:10.1186/s13059-021-02447-3)
Supplement: Supplementary file 3 — Additional file 3. Size estimates of target loci from both PacBio proprietary analysis and Straglr for all sequencing reads in No-Amp targeted sequencing data. (TSV 862 kb) [file 13059_2021_2447_MOESM3_ESM.tsv]

read	size_reported	gene	sample	size_st
m64012_191221_044659/54658320/ccs	69	HTT	NA07537	69.0
m64012_191221_044659/171116450/ccs	70	HTT	NA07537	70.0
m64012_191221_044659/28706743/ccs	71	HTT	NA07537	71.0
m64012_191221_044659/94569040/ccs	71	HTT	NA07537	69.0
m64012_191221_044659/26477380/ccs	72	HTT	NA07537	72.0
m64012_191221_044659/27789960/ccs	72	HTT	NA07537	72.0
m64012_191221_044659/61735413/ccs	72	HTT	NA07537	72.0
m64012_191221_044659/62783676/ccs	72	HTT	NA07537	72.0
m64012_191221_044659/63441147/ccs	72	HTT	NA07537	72.0
m64012_191221_044659/65538451/ccs	72	HTT	NA07537	72.0
m64012_191221_044659/2818815/ccs	72	HTT	NA07537	72.0
m64012_191221_044659/3276948/ccs	72	HTT	NA07537	72.0
m64012_191221_044659/5701851/ccs	72	HTT	NA07537	72.0
m64012_191221_044659/5703067/ccs	72	HTT	NA07537	72.0
m64012_191221_044659/6488704/ccs	72	HTT	NA07537	72.0
m64012_191221_044659/6620756/ccs	72	HTT	NA07537	72.0
m64012_191221_044659/71696646/ccs	72	HTT	NA07537	72.0
m64012_191221_044659/74385551/ccs	72	HTT	NA07537	72.0
m64012_191221_044659/74581555/ccs	72	HTT	NA07537	72.0
m64012_191221_044659/76024130/ccs	72	HTT	NA07537	72.0
m64012_191221_044659/37487038/ccs	72	HTT	NA07537	72.0
m64012_191221_044659/37947683/ccs	72	HTT	NA07537	73.0
m64012_191221_044659/38142249/ccs	72	HTT	NA07537	72.0
m64012_191221_044659/38273550/ccs	72	HTT	NA07537	72.0
m64012_191221_044659/38406099/ccs	72	HTT	NA07537	72.0
m64012_191221_044659/38865215/ccs	72	HTT	NA07537	72.0
m64012_191221_044659/65798453/ccs	72	HTT	NA07537	72.0
m64012_191221_044659/66912773/ccs	72	HTT	NA07537	72.0
m64012_191221_044659/67830655/ccs	72	HTT	NA07537	72.0
m64012_191221_044659/67961578/ccs	72	HTT	NA07537	72.0
m64012_191221_044659/69206761/ccs	72	HTT	NA07537	73.0
m64012_191221_044659/30868393/ccs	72	HTT	NA07537	72.0
m64012_191221_044659/32115419/ccs	72	HTT	NA07537	72.0
m64012_191221_044659/32180433/ccs	72	HTT	NA07537	72.0
m64012_191221_044659/32374969/ccs	72	HTT	NA07537	73.0
m64012_191221_044659/33622854/ccs	72	HTT	NA07537	72.0
m64012_191221_044659/40174786/ccs	72	HTT	NA07537	72.0
m64012_191221_044659/40831271/ccs	72	HTT	NA07537	72.0
m64012_191221_044659/42009642/ccs	72	HTT	NA07537	72.0
m64012_191221_044659/42076005/ccs	72	HTT	NA07537	72.0
m64012_191221_044659/43123468/ccs	72	HTT	NA07537	72.0
m64012_191221_044659/44499139/ccs	72	HTT	NA07537	72.0
m64012_191221_044659/7342554/ccs	72	HTT	NA07537	72.0
m64012_191221_044659/9636466/ccs	72	HTT	NA07537	72.0
m64012_191221_044659/12978289/ccs	72	HTT	NA07537	72.0
m64012_191221_044659/84740641/ccs	72	HTT	NA07537	72.0
m64012_191221_044659/87229477/ccs	72	HTT	NA07537	72.0
m64012_191221_044659/87361805/ccs	72	HTT	NA07537	72.0
m64012_191221_044659/89196006/ccs	72	HTT	NA07537	72.0
m64012_191221_044659/89785506/ccs	72	HTT	NA07537	72.0
m64012_191221_044659/46598410/ccs	72	HTT	NA07537	72.0
m64012_191221_044659/52103526/ccs	72	HTT	NA07537	70.0
m64012_191221_044659/52298119/ccs	72	HTT	NA07537	73.0
m64012_191221_044659/52364392/ccs	72	HTT	NA07537	72.0
m64012_191221_044659/76810847/ccs	72	HTT	NA07537	72.0
m64012_191221_044659/79758357/ccs	72	HTT	NA07537	72.0
m64012_191221_044659/117770924/ccs	72	HTT	NA07537	72.0
m64012_191221_044659/119539381/ccs	72	HTT	NA07537	72.0
m64012_191221_044659/119999277/ccs	72	HTT	NA07537	73.0
m64012_191221_044659/120849499/ccs	72	HTT	NA07537	72.0
m64012_191221_044659/120851006/ccs	72	HTT	NA07537	73.0
m64012_191221_044659/121700925/ccs	72	HTT	NA07537	74.0
m64012_191221_044659/15993282/ccs	72	HTT	NA07537	72.0
m64012_191221_044659/17566456/ccs	72	HTT	NA07537	72.0
m64012_191221_044659/17827372/ccs	72	HTT	NA07537	74.0
m64012_191221_044659/18417152/ccs	72	HTT	NA07537	72.0
m64012_191221_044659/20382012/ccs	72	HTT	NA07537	72.0
m64012_191221_044659/141035980/ccs	72	HTT	NA07537	72.0
m64012_191221_044659/141492283/ccs	72	HTT	NA07537	72.0
m64012_191221_044659/142609036/ccs	72	HTT	NA07537	72.0
m64012_191221_044659/145884222/ccs	72	HTT	NA07537	72.0
m64012_191221_044659/113444062/ccs	72	HTT	NA07537	72.0
m64012_191221_044659/104138024/ccs	72	HTT	NA07537	72.0
m64012_191221_044659/104661079/ccs	72	HTT	NA07537	72.0
m64012_191221_044659/106760096/ccs	72	HTT	NA07537	72.0
m64012_191221_044659/106760405/ccs	72	HTT	NA07537	72.0
m64012_191221_044659/109511250/ccs	72	HTT	NA07537	72.0
m64012_191221_044659/91686877/ccs	72	HTT	NA07537	72.0
m64012_191221_044659/92536992/ccs	72	HTT	NA07537	72.0
m64012_191221_044659/92602948/ccs	72	HTT	NA07537	72.0
m64012_191221_044659/95422659/ccs	72	HTT	NA07537	72.0
m64012_191221_044659/97388134/ccs	72	HTT	NA07537	73.0
m64012_191221_044659/97452621/ccs	72	HTT	NA07537	73.0
m64012_191221_044659/137232748/ccs	72	HTT	NA07537	72.0
m64012_191221_044659/137364262/ccs	72	HTT	NA07537	72.0
m64012_191221_044659/137759010/ccs	72	HTT	NA07537	72.0
m64012_191221_044659/140249843/ccs	72	HTT	NA07537	72.0
m64012_191221_044659/163972050/ccs	72	HTT	NA07537	72.0
m64012_191221_044659/164103931/ccs	72	HTT	NA07537	72.0
m64012_191221_044659/165413521/ccs	72	HTT	NA07537	72.0
m64012_191221_044659/165413679/ccs	72	HTT	NA07537	72.0
m64012_191221_044659/165414154/ccs	72	HTT	NA07537	72.0
m64012_191221_044659/165807607/ccs	72	HTT	NA07537	73.0
m64012_191221_044659/150537578/ccs	72	HTT	NA07537	73.0
m64012_191221_044659/150997764/ccs	72	HTT	NA07537	72.0
m64012_191221_044659/151781955/ccs	72	HTT	NA07537	71.0
m64012_191221_044659/152961596/ccs	72	HTT	NA07537	73.0
m64012_191221_044659/53151939/ccs	72	HTT	NA07537	72.0
m64012_191221_044659/53346754/ccs	72	HTT	NA07537	71.0
m64012_191221_044659/53478699/ccs	72	HTT	NA07537	72.0
m64012_191221_044659/53739935/ccs	72	HTT	NA07537	72.0
m64012_191221_044659/54068848/ccs	72	HTT	NA07537	72.0
m64012_191221_044659/55902537/ccs	72	HTT	NA07537	72.0
m64012_191221_044659/56232281/ccs	72	HTT	NA07537	72.0
m64012_191221_044659/56558755/ccs	72	HTT	NA07537	73.0
m64012_191221_044659/129174050/ccs	72	HTT	NA07537	72.0
m64012_191221_044659/129436445/ccs	72	HTT	NA07537	72.0
m64012_191221_044659/129959539/ccs	72	HTT	NA07537	72.0
m64012_191221_044659/133105184/ccs	72	HTT	NA07537	72.0
m64012_191221_044659/167119298/ccs	72	HTT	NA07537	72.0
m64012_191221_044659/167445433/ccs	72	HTT	NA07537	72.0
m64012_191221_044659/171182926/ccs	72	HTT	NA07537	72.0
m64012_191221_044659/172034124/ccs	72	HTT	NA07537	72.0
m64012_191221_044659/154798919/ccs	72	HTT	NA07537	72.0
m64012_191221_044659/155322645/ccs	72	HTT	NA07537	72.0
m64012_191221_044659/158074582/ccs	72	HTT	NA07537	72.0
m64012_191221_044659/158468935/ccs	72	HTT	NA07537	72.0
m64012_191221_044659/159187025/ccs	72	HTT	NA07537	72.0
m64012_191221_044659/122815493/ccs	72	HTT	NA07537	72.0
m64012_191221_044659/123603607/ccs	72	HTT	NA07537	72.0
m64012_191221_044659/124453437/ccs	72	HTT	NA07537	72.0
m64012_191221_044659/125961095/ccs	72	HTT	NA07537	71.0
m64012_191221_044659/128058294/ccs	72	HTT	NA07537	72.0
m64012_191221_044659/175441112/ccs	72	HTT	NA07537	72.0
m64012_191221_044659/176488705/ccs	72	HTT	NA07537	72.0
m64012_191221_044659/21956160/ccs	72	HTT	NA07537	72.0
m64012_191221_044659/23134519/ccs	72	HTT	NA07537	72.0
m64012_191221_044659/24904535/ccs	72	HTT	NA07537	72.0
m64012_191221_044659/58787340/ccs	72	HTT	NA07537	72.0
m64012_191221_044659/59180798/ccs	72	HTT	NA07537	72.0
m64012_191221_044659/62063684/ccs	72	HTT	NA07537	72.0
m64012_191221_044659/62849941/ccs	72	HTT	NA07537	72.0
m64012_191221_044659/656464/ccs	72	HTT	NA07537	72.0
m64012_191221_044659/1049377/ccs	72	HTT	NA07537	72.0
m64012_191221_044659/3932606/ccs	72	HTT	NA07537	72.0
m64012_191221_044659/5507659/ccs	72	HTT	NA07537	72.0
m64012_191221_044659/71370259/ccs	72	HTT	NA07537	72.0
m64012_191221_044659/73008144/ccs	72	HTT	NA07537	72.0
m64012_191221_044659/73074582/ccs	72	HTT	NA07537	72.0
m64012_191221_044659/74648124/ccs	72	HTT	NA07537	72.0
m64012_191221_044659/74842547/ccs	72	HTT	NA07537	72.0
m64012_191221_044659/66192067/ccs	72	HTT	NA07537	72.0
m64012_191221_044659/67372466/ccs	72	HTT	NA07537	72.0
m64012_191221_044659/69468515/ccs	72	HTT	NA07537	72.0
m64012_191221_044659/30606909/ccs	72	HTT	NA07537	72.0
m64012_191221_044659/30869300/ccs	72	HTT	NA07537	72.0
m64012_191221_044659/31130192/ccs	72	HTT	NA07537	72.0
m64012_191221_044659/44566947/ccs	72	HTT	NA07537	72.0
m64012_191221_044659/7995964/ccs	72	HTT	NA07537	72.0
m64012_191221_044659/8981333/ccs	72	HTT	NA07537	72.0
m64012_191221_044659/9374008/ccs	72	HTT	NA07537	73.0
m64012_191221_044659/10684290/ccs	72	HTT	NA07537	72.0
m64012_191221_044659/10815663/ccs	72	HTT	NA07537	74.0
m64012_191221_044659/85133049/ccs	72	HTT	NA07537	72.0
m64012_191221_044659/87819059/ccs	72	HTT	NA07537	72.0
m64012_191221_044659/89327039/ccs	72	HTT	NA07537	72.0
m64012_191221_044659/47384907/ccs	72	HTT	NA07537	72.0
m64012_191221_044659/49479778/ccs	72	HTT	NA07537	72.0
m64012_191221_044659/49941069/ccs	72	HTT	NA07537	72.0
m64012_191221_044659/51183862/ccs	72	HTT	NA07537	72.0
m64012_191221_044659/51513384/ccs	72	HTT	NA07537	72.0
m64012_191221_044659/51578640/ccs	72	HTT	NA07537	70.0
m64012_191221_044659/51904721/ccs	72	HTT	NA07537	72.0
m64012_191221_044659/51971920/ccs	72	HTT	NA07537	72.0
m64012_191221_044659/81921713/ccs	72	HTT	NA07537	72.0
m64012_191221_044659/118950606/ccs	72	HTT	NA07537	72.0
m64012_191221_044659/119604470/ccs	72	HTT	NA07537	72.0
m64012_191221_044659/120522795/ccs	72	HTT	NA07537	72.0
m64012_191221_044659/15401614/ccs	72	HTT	NA07537	72.0
m64012_191221_044659/16254071/ccs	72	HTT	NA07537	72.0
m64012_191221_044659/18744631/ccs	72	HTT	NA07537	72.0
m64012_191221_044659/141822483/ccs	72	HTT	NA07537	72.0
m64012_191221_044659/143328167/ccs	72	HTT	NA07537	72.0
m64012_191221_044659/143917933/ccs	72	HTT	NA07537	72.0
m64012_191221_044659/145556281/ccs	72	HTT	NA07537	73.0
m64012_191221_044659/109774087/ccs	72	HTT	NA07537	72.0
m64012_191221_044659/110559336/ccs	72	HTT	NA07537	73.0
m64012_191221_044659/111938170/ccs	72	HTT	NA07537	69.0
m64012_191221_044659/114624078/ccs	72	HTT	NA07537	72.0
m64012_191221_044659/116656058/ccs	72	HTT	NA07537	72.0
m64012_191221_044659/104399829/ccs	72	HTT	NA07537	72.0
m64012_191221_044659/109118242/ccs	72	HTT	NA07537	72.0
m64012_191221_044659/95684018/ccs	72	HTT	NA07537	72.0
m64012_191221_044659/96075968/ccs	72	HTT	NA07537	72.0
m64012_191221_044659/133696182/ccs	72	HTT	NA07537	72.0
m64012_191221_044659/134874755/ccs	72	HTT	NA07537	72.0
m64012_191221_044659/136973094/ccs	72	HTT	NA07537	72.0
m64012_191221_044659/137954264/ccs	72	HTT	NA07537	72.0
m64012_191221_044659/138414837/ccs	72	HTT	NA07537	72.0
m64012_191221_044659/138938955/ccs	72	HTT	NA07537	72.0
m64012_191221_044659/162595598/ccs	72	HTT	NA07537	72.0
m64012_191221_044659/55511458/ccs	72	HTT	NA07537	72.0
m64012_191221_044659/57475539/ccs	72	HTT	NA07537	72.0
m64012_191221_044659/58329337/ccs	72	HTT	NA07537	72.0
m64012_191221_044659/130025850/ccs	72	HTT	NA07537	72.0
m64012_191221_044659/130942143/ccs	72	HTT	NA07537	72.0
m64012_191221_044659/131793164/ccs	72	HTT	NA07537	72.0
m64012_191221_044659/131992248/ccs	72	HTT	NA07537	72.0
m64012_191221_044659/133563068/ccs	72	HTT	NA07537	72.0
m64012_191221_044659/99616247/ccs	72	HTT	NA07537	72.0
m64012_191221_044659/169607959/ccs	72	HTT	NA07537	72.0
m64012_191221_044659/170592346/ccs	72	HTT	NA07537	72.0
m64012_191221_044659/154927990/ccs	72	HTT	NA07537	72.0
m64012_191221_044659/157092305/ccs	72	HTT	NA07537	72.0
m64012_191221_044659/157222454/ccs	72	HTT	NA07537	72.0
m64012_191221_044659/158991588/ccs	72	HTT	NA07537	72.0
m64012_191221_044659/126486562/ccs	72	HTT	NA07537	72.0
m64012_191221_044659/127535375/ccs	72	HTT	NA07537	72.0
m64012_191221_044659/179176036/ccs	72	HTT	NA07537	72.0
m64012_191221_044659/121374762/ccs	72	HTT	NA07537	72.0
m64012_191221_044659/144377139/ccs	73	HTT	NA07537	73.0
m64012_191221_044659/111151709/ccs	73	HTT	NA07537	73.0
m64012_191221_044659/108596008/ccs	73	HTT	NA07537	73.0
m64012_191221_044659/92209719/ccs	73	HTT	NA07537	73.0
m64012_191221_044659/92211131/ccs	73	HTT	NA07537	73.0
m64012_191221_044659/52626382/ccs	73	HTT	NA07537	73.0
m64012_191221_044659/36701698/ccs	73	HTT	NA07537	74.0
m64012_191221_044659/66781791/ccs	73	HTT	NA07537	73.0
m64012_191221_044659/20775148/ccs	73	HTT	NA07537	73.0
m64012_191221_044659/95355948/ccs	73	HTT	NA07537	73.0
m64012_191221_044659/95356104/ccs	73	HTT	NA07537	73.0
m64012_191221_044659/149882187/ccs	73	HTT	NA07537	73.0
m64012_191221_044659/22151952/ccs	74	HTT	NA07537	74.0
m64012_191221_044659/40961404/ccs	74	HTT	NA07537	74.0
m64012_191221_044659/7667763/ccs	74	HTT	NA07537	74.0
m64012_191221_044659/18483823/ccs	74	HTT	NA07537	74.0
m64012_191221_044659/107348868/ccs	74	HTT	NA07537	76.0
m64012_191221_044659/72941710/ccs	74	HTT	NA07537	75.0
m64012_191221_044659/118227322/ccs	74	HTT	NA07537	74.0
m64012_191221_044659/110560279/ccs	74	HTT	NA07537	74.0
m64012_191221_044659/103416855/ccs	74	HTT	NA07537	74.0
m64012_191221_044659/6883486/ccs	75	HTT	NA07537	75.0
m64012_191221_044659/85001312/ccs	75	HTT	NA07537	75.0
m64012_191221_044659/85132480/ccs	75	HTT	NA07537	76.0
m64012_191221_044659/142607186/ccs	75	HTT	NA07537	75.0
m64012_191221_044659/144114177/ccs	75	HTT	NA07537	75.0
m64012_191221_044659/113313297/ccs	75	HTT	NA07537	75.0
m64012_191221_044659/116328704/ccs	75	HTT	NA07537	75.0
m64012_191221_044659/128714770/ccs	75	HTT	NA07537	75.0
m64012_191221_044659/133237224/ccs	75	HTT	NA07537	75.0
m64012_191221_044659/98436668/ccs	75	HTT	NA07537	75.0
m64012_191221_044659/171771056/ccs	75	HTT	NA07537	75.0
m64012_191221_044659/171771806/ccs	75	HTT	NA07537	75.0
m64012_191221_044659/154994120/ccs	75	HTT	NA07537	75.0
m64012_191221_044659/175048207/ccs	75	HTT	NA07537	75.0
m64012_191221_044659/175637212/ccs	75	HTT	NA07537	75.0
m64012_191221_044659/177276495/ccs	75	HTT	NA07537	75.0
m64012_191221_044659/178391218/ccs	75	HTT	NA07537	75.0
m64012_191221_044659/25821230/ccs	75	HTT	NA07537	75.0
m64012_191221_044659/75302759/ccs	75	HTT	NA07537	75.0
m64012_191221_044659/76415999/ccs	75	HTT	NA07537	75.0
m64012_191221_044659/68945597/ccs	75	HTT	NA07537	75.0
m64012_191221_044659/7931893/ccs	75	HTT	NA07537	75.0
m64012_191221_044659/87359589/ccs	75	HTT	NA07537	75.0
m64012_191221_044659/50659620/ccs	75	HTT	NA07537	75.0
m64012_191221_044659/117115062/ccs	75	HTT	NA07537	75.0
m64012_191221_044659/121176963/ccs	75	HTT	NA07537	75.0
m64012_191221_044659/108594083/ccs	75	HTT	NA07537	75.0
m64012_191221_044659/92342116/ccs	75	HTT	NA07537	75.0
m64012_191221_044659/97191959/ccs	75	HTT	NA07537	75.0
m64012_191221_044659/152043789/ccs	75	HTT	NA07537	75.0
m64012_191221_044659/53479609/ccs	75	HTT	NA07537	75.0
m64012_191221_044659/166987880/ccs	75	HTT	NA07537	75.0
m64012_191221_044659/33096081/ccs	76	HTT	NA07537	76.0
m64012_191221_044659/175835136/ccs	76	HTT	NA07537	72.0
m64012_191221_044659/147456384/ccs	77	HTT	NA07537	77.0
m64012_191221_044659/4654738/ccs	77	HTT	NA07537	77.0
m64012_191221_044659/117638702/ccs	78	HTT	NA07537	78.0
m64012_191221_044659/57476599/ccs	78	HTT	NA07537	76.0
m64012_191221_044659/128909704/ccs	78	HTT	NA07537	78.0
m64012_191221_044659/74909781/ccs	81	HTT	NA07537	81.0
m64012_191221_044659/7932429/ccs	81	HTT	NA07537	81.0
m64012_191221_044659/10749558/ccs	81	HTT	NA07537	81.0
m64012_191221_044659/116852241/ccs	81	HTT	NA07537	80.0
m64012_191221_044659/98895502/ccs	81	HTT	NA07537	77.0
m64012_191221_044659/4327153/ccs	81	HTT	NA07537	81.0
m64012_191221_044659/165150804/ccs	81	HTT	NA07537	81.0
m64012_191221_044659/147719479/ccs	81	HTT	NA07537	81.0
m64012_191221_044659/98435865/ccs	82	HTT	NA07537	79.0
m64012_191221_044659/22349180/ccs	84	HTT	NA07537	84.0
m64012_191221_044659/22545002/ccs	84	HTT	NA07537	86.0
m64012_191221_044659/23986352/ccs	84	HTT	NA07537	84.0
m64012_191221_044659/27461538/ccs	84	HTT	NA07537	84.0
m64012_191221_044659/61016170/ccs	84	HTT	NA07537	84.0
m64012_191221_044659/985487/ccs	84	HTT	NA07537	84.0
m64012_191221_044659/1248087/ccs	84	HTT	NA07537	84.0
m64012_191221_044659/3736495/ccs	84	HTT	NA07537	85.0
m64012_191221_044659/5769998/ccs	84	HTT	NA07537	84.0
m64012_191221_044659/73729809/ccs	84	HTT	NA07537	84.0
m64012_191221_044659/73861384/ccs	84	HTT	NA07537	84.0
m64012_191221_044659/75498994/ccs	84	HTT	NA07537	84.0
m64012_191221_044659/35588215/ccs	84	HTT	NA07537	84.0
m64012_191221_044659/38732671/ccs	84	HTT	NA07537	84.0
m64012_191221_044659/67963506/ccs	84	HTT	NA07537	84.0
m64012_191221_044659/68944255/ccs	84	HTT	NA07537	84.0
m64012_191221_044659/70386486/ccs	84	HTT	NA07537	84.0
m64012_191221_044659/28706558/ccs	84	HTT	NA07537	84.0
m64012_191221_044659/29099744/ccs	84	HTT	NA07537	85.0
m64012_191221_044659/30148899/ccs	84	HTT	NA07537	84.0
m64012_191221_044659/30279024/ccs	84	HTT	NA07537	84.0
m64012_191221_044659/40174348/ccs	84	HTT	NA07537	84.0
m64012_191221_044659/41879644/ccs	84	HTT	NA07537	84.0
m64012_191221_044659/9505261/ccs	84	HTT	NA07537	85.0
m64012_191221_044659/12911695/ccs	84	HTT	NA07537	84.0
m64012_191221_044659/84544132/ccs	84	HTT	NA07537	84.0
m64012_191221_044659/88671120/ccs	84	HTT	NA07537	84.0
m64012_191221_044659/88999872/ccs	84	HTT	NA07537	85.0
m64012_191221_044659/46006623/ccs	84	HTT	NA07537	86.0
m64012_191221_044659/46664539/ccs	84	HTT	NA07537	84.0
m64012_191221_044659/50004372/ccs	84	HTT	NA07537	84.0
m64012_191221_044659/78709689/ccs	84	HTT	NA07537	84.0
m64012_191221_044659/78906575/ccs	84	HTT	NA07537	84.0
m64012_191221_044659/80480332/ccs	84	HTT	NA07537	84.0
m64012_191221_044659/119473447/ccs	84	HTT	NA07537	84.0
m64012_191221_044659/120391488/ccs	84	HTT	NA07537	84.0
m64012_191221_044659/15597993/ccs	84	HTT	NA07537	84.0
m64012_191221_044659/15926389/ccs	84	HTT	NA07537	84.0
m64012_191221_044659/16254372/ccs	84	HTT	NA07537	84.0
m64012_191221_044659/17760351/ccs	84	HTT	NA07537	84.0
m64012_191221_044659/142345706/ccs	84	HTT	NA07537	84.0
m64012_191221_044659/144575319/ccs	84	HTT	NA07537	84.0
m64012_191221_044659/145492172/ccs	84	HTT	NA07537	84.0
m64012_191221_044659/146342981/ccs	84	HTT	NA07537	84.0
m64012_191221_044659/114952470/ccs	84	HTT	NA07537	84.0
m64012_191221_044659/115870244/ccs	84	HTT	NA07537	84.0
m64012_191221_044659/104597298/ccs	84	HTT	NA07537	84.0
m64012_191221_044659/92932014/ccs	84	HTT	NA07537	84.0
m64012_191221_044659/93062007/ccs	84	HTT	NA07537	84.0
m64012_191221_044659/180554487/ccs	84	HTT	NA07537	84.0
m64012_191221_044659/133760059/ccs	84	HTT	NA07537	84.0
m64012_191221_044659/139658637/ccs	84	HTT	NA07537	84.0
m64012_191221_044659/161876412/ccs	84	HTT	NA07537	84.0
m64012_191221_044659/162726230/ccs	84	HTT	NA07537	84.0
m64012_191221_044659/163709346/ccs	84	HTT	NA07537	84.0
m64012_191221_044659/57672080/ccs	84	HTT	NA07537	84.0
m64012_191221_044659/58197912/ccs	84	HTT	NA07537	84.0
m64012_191221_044659/128385565/ccs	84	HTT	NA07537	84.0
m64012_191221_044659/128715070/ccs	84	HTT	NA07537	84.0
m64012_191221_044659/128845191/ccs	84	HTT	NA07537	84.0
m64012_191221_044659/129565156/ccs	84	HTT	NA07537	84.0
m64012_191221_044659/130613976/ccs	84	HTT	NA07537	84.0
m64012_191221_044659/130941554/ccs	84	HTT	NA07537	84.0
m64012_191221_044659/131138233/ccs	84	HTT	NA07537	84.0
m64012_191221_044659/131663780/ccs	84	HTT	NA07537	84.0
m64012_191221_044659/97977221/ccs	84	HTT	NA07537	84.0
m64012_191221_044659/97977408/ccs	84	HTT	NA07537	84.0
m64012_191221_044659/101319181/ccs	84	HTT	NA07537	85.0
m64012_191221_044659/101516284/ccs	84	HTT	NA07537	85.0
m64012_191221_044659/101843298/ccs	84	HTT	NA07537	84.0
m64012_191221_044659/103482412/ccs	84	HTT	NA07537	84.0
m64012_191221_044659/170198421/ccs	84	HTT	NA07537	84.0
m64012_191221_044659/159189693/ccs	84	HTT	NA07537	84.0
m64012_191221_044659/123667198/ccs	84	HTT	NA07537	84.0
m64012_191221_044659/127272451/ccs	84	HTT	NA07537	85.0
m64012_191221_044659/178193485/ccs	84	HTT	NA07537	84.0
m64012_191221_044659/21365596/ccs	84	HTT	NA07537	84.0
m64012_191221_044659/21824355/ccs	84	HTT	NA07537	85.0
m64012_191221_044659/23988328/ccs	84	HTT	NA07537	83.0
m64012_191221_044659/25494604/ccs	84	HTT	NA07537	84.0
m64012_191221_044659/62784649/ccs	84	HTT	NA07537	84.0
m64012_191221_044659/64423460/ccs	84	HTT	NA07537	83.0
m64012_191221_044659/64751176/ccs	84	HTT	NA07537	84.0
m64012_191221_044659/64947790/ccs	84	HTT	NA07537	84.0
m64012_191221_044659/395537/ccs	84	HTT	NA07537	84.0
m64012_191221_044659/1966262/ccs	84	HTT	NA07537	84.0
m64012_191221_044659/73205213/ccs	84	HTT	NA07537	84.0
m64012_191221_044659/74317944/ccs	84	HTT	NA07537	84.0
m64012_191221_044659/74515155/ccs	84	HTT	NA07537	84.0
m64012_191221_044659/34671294/ccs	84	HTT	NA07537	84.0
m64012_191221_044659/36438981/ccs	84	HTT	NA07537	84.0
m64012_191221_044659/37029178/ccs	84	HTT	NA07537	84.0
m64012_191221_044659/66913522/ccs	84	HTT	NA07537	84.0
m64012_191221_044659/70191463/ccs	84	HTT	NA07537	84.0
m64012_191221_044659/70713915/ccs	84	HTT	NA07537	84.0
m64012_191221_044659/32180391/ccs	84	HTT	NA07537	84.0
m64012_191221_044659/32901926/ccs	84	HTT	NA07537	84.0
m64012_191221_044659/40044015/ccs	84	HTT	NA07537	84.0
m64012_191221_044659/40437166/ccs	84	HTT	NA07537	84.0
m64012_191221_044659/8915458/ccs	84	HTT	NA07537	84.0
m64012_191221_044659/85002325/ccs	84	HTT	NA07537	84.0
m64012_191221_044659/85328181/ccs	84	HTT	NA07537	84.0
m64012_191221_044659/86771934/ccs	84	HTT	NA07537	84.0
m64012_191221_044659/88670415/ccs	84	HTT	NA07537	84.0
m64012_191221_044659/88735765/ccs	84	HTT	NA07537	84.0
m64012_191221_044659/48892408/ccs	84	HTT	NA07537	84.0
m64012_191221_044659/52300067/ccs	84	HTT	NA07537	84.0
m64012_191221_044659/81200699/ccs	84	HTT	NA07537	84.0
m64012_191221_044659/117048689/ccs	84	HTT	NA07537	84.0
m64012_191221_044659/118620979/ccs	84	HTT	NA07537	84.0
m64012_191221_044659/118621371/ccs	84	HTT	NA07537	84.0
m64012_191221_044659/17695746/ccs	84	HTT	NA07537	84.0
m64012_191221_044659/19923175/ccs	84	HTT	NA07537	84.0
m64012_191221_044659/144114971/ccs	84	HTT	NA07537	84.0
m64012_191221_044659/145163671/ccs	84	HTT	NA07537	84.0
m64012_191221_044659/147064077/ccs	84	HTT	NA07537	84.0
m64012_191221_044659/110168372/ccs	84	HTT	NA07537	84.0
m64012_191221_044659/111740145/ccs	84	HTT	NA07537	84.0
m64012_191221_044659/113445589/ccs	84	HTT	NA07537	84.0
m64012_191221_044659/116131711/ccs	84	HTT	NA07537	84.0
m64012_191221_044659/108202436/ccs	84	HTT	NA07537	84.0
m64012_191221_044659/180552109/ccs	84	HTT	NA07537	84.0
m64012_191221_044659/135727569/ccs	84	HTT	NA07537	84.0
m64012_191221_044659/139266795/ccs	84	HTT	NA07537	84.0
m64012_191221_044659/161744893/ccs	84	HTT	NA07537	84.0
m64012_191221_044659/162858150/ccs	84	HTT	NA07537	84.0
m64012_191221_044659/147785903/ccs	84	HTT	NA07537	84.0
m64012_191221_044659/148573000/ccs	84	HTT	NA07537	84.0
m64012_191221_044659/151323081/ccs	84	HTT	NA07537	84.0
m64012_191221_044659/130550233/ccs	84	HTT	NA07537	84.0
m64012_191221_044659/99287527/ccs	84	HTT	NA07537	84.0
m64012_191221_044659/153879740/ccs	84	HTT	NA07537	85.0
m64012_191221_044659/153945503/ccs	84	HTT	NA07537	84.0
m64012_191221_044659/122618644/ccs	84	HTT	NA07537	84.0
m64012_191221_044659/122684422/ccs	84	HTT	NA07537	84.0
m64012_191221_044659/124387956/ccs	84	HTT	NA07537	84.0
m64012_191221_044659/174523632/ccs	84	HTT	NA07537	84.0
m64012_191221_044659/176293252/ccs	84	HTT	NA07537	84.0
m64012_191221_044659/168036264/ccs	85	HTT	NA07537	84.0
m64012_191221_044659/87164203/ccs	85	HTT	NA07537	86.0
m64012_191221_044659/51905786/ccs	85	HTT	NA07537	85.0
m64012_191221_044659/135398171/ccs	85	HTT	NA07537	85.0
m64012_191221_044659/171901344/ccs	85	HTT	NA07537	85.0
m64012_191221_044659/145622203/ccs	86	HTT	NA07537	86.0
m64012_191221_044659/146475229/ccs	86	HTT	NA07537	86.0
m64012_191221_044659/98764072/ccs	86	HTT	NA07537	86.0
m64012_191221_044659/102237613/ccs	86	HTT	NA07537	86.0
m64012_191221_044659/61212111/ccs	87	HTT	NA07537	87.0
m64012_191221_044659/71762456/ccs	87	HTT	NA07537	87.0
m64012_191221_044659/73990314/ccs	87	HTT	NA07537	87.0
m64012_191221_044659/37292478/ccs	87	HTT	NA07537	87.0
m64012_191221_044659/67044409/ccs	87	HTT	NA07537	87.0
m64012_191221_044659/70912628/ccs	87	HTT	NA07537	87.0
m64012_191221_044659/71368986/ccs	87	HTT	NA07537	87.0
m64012_191221_044659/31066551/ccs	87	HTT	NA07537	87.0
m64012_191221_044659/43910376/ccs	87	HTT	NA07537	87.0
m64012_191221_044659/43911930/ccs	87	HTT	NA07537	87.0
m64012_191221_044659/44501274/ccs	87	HTT	NA07537	87.0
m64012_191221_044659/44631595/ccs	87	HTT	NA07537	87.0
m64012_191221_044659/11665502/ccs	87	HTT	NA07537	87.0
m64012_191221_044659/84345720/ccs	87	HTT	NA07537	87.0
m64012_191221_044659/85264898/ccs	87	HTT	NA07537	87.0
m64012_191221_044659/85917986/ccs	87	HTT	NA07537	87.0
m64012_191221_044659/87427140/ccs	87	HTT	NA07537	88.0
m64012_191221_044659/119145390/ccs	87	HTT	NA07537	87.0
m64012_191221_044659/119212352/ccs	87	HTT	NA07537	87.0
m64012_191221_044659/119605768/ccs	87	HTT	NA07537	87.0
m64012_191221_044659/120455897/ccs	87	HTT	NA07537	87.0
m64012_191221_044659/16910351/ccs	87	HTT	NA07537	87.0
m64012_191221_044659/17564517/ccs	87	HTT	NA07537	87.0
m64012_191221_044659/114360584/ccs	87	HTT	NA07537	87.0
m64012_191221_044659/115017633/ccs	87	HTT	NA07537	88.0
m64012_191221_044659/140051986/ccs	87	HTT	NA07537	87.0
m64012_191221_044659/164235439/ccs	87	HTT	NA07537	86.0
m64012_191221_044659/132123097/ccs	87	HTT	NA07537	89.0
m64012_191221_044659/100271778/ccs	87	HTT	NA07537	87.0
m64012_191221_044659/168100389/ccs	87	HTT	NA07537	87.0
m64012_191221_044659/168230995/ccs	87	HTT	NA07537	87.0
m64012_191221_044659/121964074/ccs	87	HTT	NA07537	87.0
m64012_191221_044659/123405562/ccs	87	HTT	NA07537	87.0
m64012_191221_044659/124715748/ccs	87	HTT	NA07537	87.0
m64012_191221_044659/173475331/ccs	87	HTT	NA07537	87.0
m64012_191221_044659/22350149/ccs	87	HTT	NA07537	87.0
m64012_191221_044659/22808053/ccs	87	HTT	NA07537	87.0
m64012_191221_044659/26608944/ccs	87	HTT	NA07537	87.0
m64012_191221_044659/59573547/ccs	87	HTT	NA07537	87.0
m64012_191221_044659/3475270/ccs	87	HTT	NA07537	87.0
m64012_191221_044659/76218725/ccs	87	HTT	NA07537	87.0
m64012_191221_044659/38208485/ccs	87	HTT	NA07537	87.0
m64012_191221_044659/69534424/ccs	87	HTT	NA07537	87.0
m64012_191221_044659/29820530/ccs	87	HTT	NA07537	87.0
m64012_191221_044659/43712985/ccs	87	HTT	NA07537	87.0
m64012_191221_044659/45220057/ccs	87	HTT	NA07537	87.0
m64012_191221_044659/88540547/ccs	87	HTT	NA07537	87.0
m64012_191221_044659/80086101/ccs	87	HTT	NA07537	87.0
m64012_191221_044659/82313841/ccs	87	HTT	NA07537	87.0
m64012_191221_044659/82774230/ccs	87	HTT	NA07537	87.0
m64012_191221_044659/118031048/ccs	87	HTT	NA07537	87.0
m64012_191221_044659/119933063/ccs	87	HTT	NA07537	87.0
m64012_191221_044659/18155106/ccs	87	HTT	NA07537	87.0
m64012_191221_044659/20054962/ccs	87	HTT	NA07537	87.0
m64012_191221_044659/141953320/ccs	87	HTT	NA07537	87.0
m64012_191221_044659/142607413/ccs	87	HTT	NA07537	87.0
m64012_191221_044659/111149152/ccs	87	HTT	NA07537	87.0
m64012_191221_044659/104073742/ccs	87	HTT	NA07537	87.0
m64012_191221_044659/108790788/ccs	87	HTT	NA07537	87.0
m64012_191221_044659/136643753/ccs	87	HTT	NA07537	87.0
m64012_191221_044659/139199085/ccs	87	HTT	NA07537	87.0
m64012_191221_044659/139723207/ccs	87	HTT	NA07537	87.0
m64012_191221_044659/160565626/ccs	87	HTT	NA07537	87.0
m64012_191221_044659/166069910/ccs	87	HTT	NA07537	87.0
m64012_191221_044659/148965233/ccs	87	HTT	NA07537	87.0
m64012_191221_044659/131204932/ccs	87	HTT	NA07537	87.0
m64012_191221_044659/132188146/ccs	87	HTT	NA07537	87.0
m64012_191221_044659/125896691/ccs	87	HTT	NA07537	87.0
m64012_191221_044659/126748268/ccs	87	HTT	NA07537	87.0
m64012_191221_044659/179571042/ccs	87	HTT	NA07537	87.0
m64012_191221_044659/27199995/ccs	87	HTT	NA07537	88.0
m64012_191221_044659/38273035/ccs	88	HTT	NA07537	89.0
m64012_191221_044659/61474225/ccs	89	HTT	NA07537	89.0
m64012_191221_044659/89719880/ccs	89	HTT	NA07537	89.0
m64012_191221_044659/176096074/ccs	89	HTT	NA07537	90.0
m64012_191221_044659/26282319/ccs	90	HTT	NA07537	90.0
m64012_191221_044659/6292955/ccs	90	HTT	NA07537	90.0
m64012_191221_044659/75762114/ccs	90	HTT	NA07537	90.0
m64012_191221_044659/26609802/ccs	90	HTT	NA07537	90.0
m64012_191221_044659/76874445/ccs	90	HTT	NA07537	89.0
m64012_191221_044659/149095646/ccs	90	HTT	NA07537	90.0
m64012_191221_044659/111608719/ccs	93	HTT	NA07537	89.0
m64012_191221_044659/23790082/ccs	93	HTT	NA07537	94.0
m64012_191221_044659/15205690/ccs	93	HTT	NA07537	95.0
m64012_191221_044659/461180/ccs	17	C9orf72	NA07537	17.0
m64012_191221_044659/51446017/ccs	17	C9orf72	NA07537	18.0
m64012_191221_044659/44107593/ccs	18	C9orf72	NA07537	19.0
m64012_191221_044659/21495878/ccs	18	C9orf72	NA07537	18.0
m64012_191221_044659/22153224/ccs	18	C9orf72	NA07537	19.0
m64012_191221_044659/22677845/ccs	18	C9orf72	NA07537	19.0
m64012_191221_044659/23464662/ccs	18	C9orf72	NA07537	19.0
m64012_191221_044659/25889234/ccs	18	C9orf72	NA07537	19.0
m64012_191221_044659/26086166/ccs	18	C9orf72	NA07537	18.0
m64012_191221_044659/26214623/ccs	18	C9orf72	NA07537	19.0
m64012_191221_044659/27591090/ccs	18	C9orf72	NA07537	19.0
m64012_191221_044659/27919935/ccs	18	C9orf72	NA07537	19.0
m64012_191221_044659/28052174/ccs	18	C9orf72	NA07537	19.0
m64012_191221_044659/63832500/ccs	18	C9orf72	NA07537	18.0
m64012_191221_044659/63963443/ccs	18	C9orf72	NA07537	19.0
m64012_191221_044659/64029725/ccs	18	C9orf72	NA07537	19.0
m64012_191221_044659/919932/ccs	18	C9orf72	NA07537	19.0
m64012_191221_044659/2033137/ccs	18	C9orf72	NA07537	19.0
m64012_191221_044659/4852288/ccs	18	C9orf72	NA07537	19.0
m64012_191221_044659/5049085/ccs	18	C9orf72	NA07537	19.0
m64012_191221_044659/5375776/ccs	18	C9orf72	NA07537	19.0
m64012_191221_044659/6883307/ccs	18	C9orf72	NA07537	18.0
m64012_191221_044659/7080418/ccs	18	C9orf72	NA07537	19.0
m64012_191221_044659/7144935/ccs	18	C9orf72	NA07537	19.0
m64012_191221_044659/7274563/ccs	18	C9orf72	NA07537	18.0
m64012_191221_044659/72155887/ccs	18	C9orf72	NA07537	18.0
m64012_191221_044659/74123301/ccs	18	C9orf72	NA07537	19.0
m64012_191221_044659/75170215/ccs	18	C9orf72	NA07537	19.0
m64012_191221_044659/75432570/ccs	18	C9orf72	NA07537	19.0
m64012_191221_044659/76153209/ccs	18	C9orf72	NA07537	19.0
m64012_191221_044659/76480919/ccs	18	C9orf72	NA07537	19.0
m64012_191221_044659/34603489/ccs	18	C9orf72	NA07537	19.0
m64012_191221_044659/34801128/ccs	18	C9orf72	NA07537	18.0
m64012_191221_044659/36374291/ccs	18	C9orf72	NA07537	19.0
m64012_191221_044659/36701800/ccs	18	C9orf72	NA07537	19.0
m64012_191221_044659/36768040/ccs	18	C9orf72	NA07537	18.0
m64012_191221_044659/38207882/ccs	18	C9orf72	NA07537	19.0
m64012_191221_044659/38404097/ccs	18	C9orf72	NA07537	18.0
m64012_191221_044659/65800953/ccs	18	C9orf72	NA07537	19.0
m64012_191221_044659/66520995/ccs	18	C9orf72	NA07537	19.0
m64012_191221_044659/66847435/ccs	18	C9orf72	NA07537	19.0
m64012_191221_044659/68158206/ccs	18	C9orf72	NA07537	18.0
m64012_191221_044659/68485454/ccs	18	C9orf72	NA07537	19.0
m64012_191221_044659/70386231/ccs	18	C9orf72	NA07537	19.0
m64012_191221_044659/70386235/ccs	18	C9orf72	NA07537	19.0
m64012_191221_044659/70582753/ccs	18	C9orf72	NA07537	18.0
m64012_191221_044659/28772547/ccs	18	C9orf72	NA07537	19.0
m64012_191221_044659/29361515/ccs	18	C9orf72	NA07537	19.0
m64012_191221_044659/30278231/ccs	18	C9orf72	NA07537	19.0
m64012_191221_044659/30409564/ccs	18	C9orf72	NA07537	19.0
m64012_191221_044659/30541837/ccs	18	C9orf72	NA07537	19.0
m64012_191221_044659/30542568/ccs	18	C9orf72	NA07537	19.0
m64012_191221_044659/30934446/ccs	18	C9orf72	NA07537	18.0
m64012_191221_044659/31982646/ccs	18	C9orf72	NA07537	19.0
m64012_191221_044659/32833973/ccs	18	C9orf72	NA07537	19.0
m64012_191221_044659/33425805/ccs	18	C9orf72	NA07537	19.0
m64012_191221_044659/33819042/ccs	18	C9orf72	NA07537	19.0
m64012_191221_044659/34408732/ccs	18	C9orf72	NA07537	19.0
m64012_191221_044659/40239445/ccs	18	C9orf72	NA07537	19.0
m64012_191221_044659/41617275/ccs	18	C9orf72	NA07537	19.0
m64012_191221_044659/41682746/ccs	18	C9orf72	NA07537	18.0
m64012_191221_044659/42075587/ccs	18	C9orf72	NA07537	19.0
m64012_191221_044659/42206921/ccs	18	C9orf72	NA07537	18.0
m64012_191221_044659/42468192/ccs	18	C9orf72	NA07537	19.0
m64012_191221_044659/43386322/ccs	18	C9orf72	NA07537	19.0
m64012_191221_044659/43582935/ccs	18	C9orf72	NA07537	19.0
m64012_191221_044659/43778957/ccs	18	C9orf72	NA07537	19.0
m64012_191221_044659/43911380/ccs	18	C9orf72	NA07537	19.0
m64012_191221_044659/44238169/ccs	18	C9orf72	NA07537	19.0
m64012_191221_044659/45155437/ccs	18	C9orf72	NA07537	18.0
m64012_191221_044659/45287683/ccs	18	C9orf72	NA07537	19.0
m64012_191221_044659/8193189/ccs	18	C9orf72	NA07537	19.0
m64012_191221_044659/8390591/ccs	18	C9orf72	NA07537	18.0
m64012_191221_044659/8522201/ccs	18	C9orf72	NA07537	18.0
m64012_191221_044659/9110215/ccs	18	C9orf72	NA07537	19.0
m64012_191221_044659/10093422/ccs	18	C9orf72	NA07537	19.0
m64012_191221_044659/11208377/ccs	18	C9orf72	NA07537	48.0
m64012_191221_044659/13107482/ccs	18	C9orf72	NA07537	19.0
m64012_191221_044659/13239616/ccs	18	C9orf72	NA07537	19.0
m64012_191221_044659/13895500/ccs	18	C9orf72	NA07537	18.0
m64012_191221_044659/83952062/ccs	18	C9orf72	NA07537	19.0
m64012_191221_044659/84672966/ccs	18	C9orf72	NA07537	19.0
m64012_191221_044659/85984561/ccs	18	C9orf72	NA07537	20.0
m64012_191221_044659/87360711/ccs	18	C9orf72	NA07537	19.0
m64012_191221_044659/88081718/ccs	18	C9orf72	NA07537	19.0
m64012_191221_044659/89130049/ccs	18	C9orf72	NA07537	19.0
m64012_191221_044659/89786226/ccs	18	C9orf72	NA07537	19.0
m64012_191221_044659/46074089/ccs	18	C9orf72	NA07537	19.0
m64012_191221_044659/46466730/ccs	18	C9orf72	NA07537	19.0
m64012_191221_044659/47318039/ccs	18	C9orf72	NA07537	19.0
m64012_191221_044659/47449504/ccs	18	C9orf72	NA07537	19.0
m64012_191221_044659/47646562/ccs	18	C9orf72	NA07537	18.0
m64012_191221_044659/49285884/ccs	18	C9orf72	NA07537	19.0
m64012_191221_044659/49351287/ccs	18	C9orf72	NA07537	19.0
m64012_191221_044659/50004108/ccs	18	C9orf72	NA07537	19.0
m64012_191221_044659/51052600/ccs	18	C9orf72	NA07537	19.0
m64012_191221_044659/51120526/ccs	18	C9orf72	NA07537	19.0
m64012_191221_044659/51251841/ccs	18	C9orf72	NA07537	18.0
m64012_191221_044659/52430320/ccs	18	C9orf72	NA07537	19.0
m64012_191221_044659/76678862/ccs	18	C9orf72	NA07537	19.0
m64012_191221_044659/77268771/ccs	18	C9orf72	NA07537	19.0
m64012_191221_044659/80808699/ccs	18	C9orf72	NA07537	19.0
m64012_191221_044659/80873851/ccs	18	C9orf72	NA07537	19.0
m64012_191221_044659/82380469/ccs	18	C9orf72	NA07537	19.0
m64012_191221_044659/83691952/ccs	18	C9orf72	NA07537	19.0
m64012_191221_044659/117573469/ccs	18	C9orf72	NA07537	19.0
m64012_191221_044659/118098618/ccs	18	C9orf72	NA07537	19.0
m64012_191221_044659/118359816/ccs	18	C9orf72	NA07537	19.0
m64012_191221_044659/119800539/ccs	18	C9orf72	NA07537	18.0
m64012_191221_044659/120587310/ccs	18	C9orf72	NA07537	19.0
m64012_191221_044659/120980817/ccs	18	C9orf72	NA07537	19.0
m64012_191221_044659/121047561/ccs	18	C9orf72	NA07537	19.0
m64012_191221_044659/121308561/ccs	18	C9orf72	NA07537	19.0
m64012_191221_044659/15073879/ccs	18	C9orf72	NA07537	19.0
m64012_191221_044659/16188054/ccs	18	C9orf72	NA07537	19.0
m64012_191221_044659/17302149/ccs	18	C9orf72	NA07537	18.0
m64012_191221_044659/17368167/ccs	18	C9orf72	NA07537	19.0
m64012_191221_044659/17894173/ccs	18	C9orf72	NA07537	19.0
m64012_191221_044659/18809158/ccs	18	C9orf72	NA07537	19.0
m64012_191221_044659/19662796/ccs	18	C9orf72	NA07537	18.0
m64012_191221_044659/21234747/ccs	18	C9orf72	NA07537	19.0
m64012_191221_044659/143393257/ccs	18	C9orf72	NA07537	18.0
m64012_191221_044659/144049813/ccs	18	C9orf72	NA07537	18.0
m64012_191221_044659/144442611/ccs	18	C9orf72	NA07537	18.0
m64012_191221_044659/144573147/ccs	18	C9orf72	NA07537	18.0
m64012_191221_044659/144900330/ccs	18	C9orf72	NA07537	17.0
m64012_191221_044659/110626850/ccs	18	C9orf72	NA07537	19.0
m64012_191221_044659/110888001/ccs	18	C9orf72	NA07537	19.0
m64012_191221_044659/114033717/ccs	18	C9orf72	NA07537	19.0
m64012_191221_044659/114951928/ccs	18	C9orf72	NA07537	19.0
m64012_191221_044659/116327203/ccs	18	C9orf72	NA07537	18.0
m64012_191221_044659/103874954/ccs	18	C9orf72	NA07537	19.0
m64012_191221_044659/103874962/ccs	18	C9orf72	NA07537	19.0
m64012_191221_044659/103876688/ccs	18	C9orf72	NA07537	18.0
m64012_191221_044659/104399180/ccs	18	C9orf72	NA07537	19.0
m64012_191221_044659/104728598/ccs	18	C9orf72	NA07537	18.0
m64012_191221_044659/105187815/ccs	18	C9orf72	NA07537	19.0
m64012_191221_044659/106628073/ccs	18	C9orf72	NA07537	19.0
m64012_191221_044659/107414746/ccs	18	C9orf72	NA07537	19.0
m64012_191221_044659/107544737/ccs	18	C9orf72	NA07537	19.0
m64012_191221_044659/108069369/ccs	18	C9orf72	NA07537	18.0
m64012_191221_044659/108462551/ccs	18	C9orf72	NA07537	19.0
m64012_191221_044659/109184109/ccs	18	C9orf72	NA07537	18.0
m64012_191221_044659/92015202/ccs	18	C9orf72	NA07537	19.0
m64012_191221_044659/92864711/ccs	18	C9orf72	NA07537	19.0
m64012_191221_044659/93651451/ccs	18	C9orf72	NA07537	19.0
m64012_191221_044659/95618068/ccs	18	C9orf72	NA07537	17.0
m64012_191221_044659/96339446/ccs	18	C9orf72	NA07537	18.0
m64012_191221_044659/96732067/ccs	18	C9orf72	NA07537	19.0
m64012_191221_044659/97126403/ccs	18	C9orf72	NA07537	19.0
m64012_191221_044659/97257458/ccs	18	C9orf72	NA07537	19.0
m64012_191221_044659/133826331/ccs	18	C9orf72	NA07537	18.0
m64012_191221_044659/136251320/ccs	18	C9orf72	NA07537	19.0
m64012_191221_044659/137823040/ccs	18	C9orf72	NA07537	19.0
m64012_191221_044659/160826447/ccs	18	C9orf72	NA07537	18.0
m64012_191221_044659/161284554/ccs	18	C9orf72	NA07537	19.0
m64012_191221_044659/161416390/ccs	18	C9orf72	NA07537	19.0
m64012_191221_044659/161613581/ccs	18	C9orf72	NA07537	19.0
m64012_191221_044659/162269533/ccs	18	C9orf72	NA07537	19.0
m64012_191221_044659/163512840/ccs	18	C9orf72	NA07537	18.0
m64012_191221_044659/165151667/ccs	18	C9orf72	NA07537	18.0
m64012_191221_044659/165478465/ccs	18	C9orf72	NA07537	17.0
m64012_191221_044659/165545571/ccs	18	C9orf72	NA07537	19.0
m64012_191221_044659/166266836/ccs	18	C9orf72	NA07537	19.0
m64012_191221_044659/147719869/ccs	18	C9orf72	NA07537	19.0
m64012_191221_044659/147982936/ccs	18	C9orf72	NA07537	19.0
m64012_191221_044659/148570611/ccs	18	C9orf72	NA07537	18.0
m64012_191221_044659/149751088/ccs	18	C9orf72	NA07537	19.0
m64012_191221_044659/149752262/ccs	18	C9orf72	NA07537	19.0
m64012_191221_044659/150667551/ccs	18	C9orf72	NA07537	18.0
m64012_191221_044659/151587096/ccs	18	C9orf72	NA07537	19.0
m64012_191221_044659/152046152/ccs	18	C9orf72	NA07537	19.0
m64012_191221_044659/152307619/ccs	18	C9orf72	NA07537	19.0
m64012_191221_044659/152439574/ccs	18	C9orf72	NA07537	19.0
m64012_191221_044659/52627712/ccs	18	C9orf72	NA07537	19.0
m64012_191221_044659/55246930/ccs	18	C9orf72	NA07537	19.0
m64012_191221_044659/55378943/ccs	18	C9orf72	NA07537	19.0
m64012_191221_044659/55967894/ccs	18	C9orf72	NA07537	19.0
m64012_191221_044659/56887580/ccs	18	C9orf72	NA07537	19.0
m64012_191221_044659/58196250/ccs	18	C9orf72	NA07537	19.0
m64012_191221_044659/58329447/ccs	18	C9orf72	NA07537	19.0
m64012_191221_044659/58459088/ccs	18	C9orf72	NA07537	19.0
m64012_191221_044659/128385314/ccs	18	C9orf72	NA07537	18.0
m64012_191221_044659/128452202/ccs	18	C9orf72	NA07537	19.0
m64012_191221_044659/129302785/ccs	18	C9orf72	NA07537	19.0
m64012_191221_044659/130285709/ccs	18	C9orf72	NA07537	19.0
m64012_191221_044659/131533662/ccs	18	C9orf72	NA07537	19.0
m64012_191221_044659/131926074/ccs	18	C9orf72	NA07537	19.0
m64012_191221_044659/132449896/ccs	18	C9orf72	NA07537	19.0
m64012_191221_044659/98239516/ccs	18	C9orf72	NA07537	19.0
m64012_191221_044659/100466842/ccs	18	C9orf72	NA07537	19.0
m64012_191221_044659/100665226/ccs	18	C9orf72	NA07537	19.0
m64012_191221_044659/101189940/ccs	18	C9orf72	NA07537	19.0
m64012_191221_044659/102039595/ccs	18	C9orf72	NA07537	18.0
m64012_191221_044659/102827382/ccs	18	C9orf72	NA07537	19.0
m64012_191221_044659/167773124/ccs	18	C9orf72	NA07537	19.0
m64012_191221_044659/167839127/ccs	18	C9orf72	NA07537	19.0
m64012_191221_044659/168362969/ccs	18	C9orf72	NA07537	19.0
m64012_191221_044659/168822166/ccs	18	C9orf72	NA07537	19.0
m64012_191221_044659/169478016/ccs	18	C9orf72	NA07537	19.0
m64012_191221_044659/169674002/ccs	18	C9orf72	NA07537	19.0
m64012_191221_044659/170591108/ccs	18	C9orf72	NA07537	18.0
m64012_191221_044659/172360653/ccs	18	C9orf72	NA07537	19.0
m64012_191221_044659/155126022/ccs	18	C9orf72	NA07537	19.0
m64012_191221_044659/155517592/ccs	18	C9orf72	NA07537	19.0
m64012_191221_044659/157156329/ccs	18	C9orf72	NA07537	18.0
m64012_191221_044659/157222644/ccs	18	C9orf72	NA07537	19.0
m64012_191221_044659/157222697/ccs	18	C9orf72	NA07537	19.0
m64012_191221_044659/158730470/ccs	18	C9orf72	NA07537	19.0
m64012_191221_044659/158992561/ccs	18	C9orf72	NA07537	19.0
m64012_191221_044659/159843671/ccs	18	C9orf72	NA07537	19.0
m64012_191221_044659/122620009/ccs	18	C9orf72	NA07537	19.0
m64012_191221_044659/123275589/ccs	18	C9orf72	NA07537	19.0
m64012_191221_044659/123601852/ccs	18	C9orf72	NA07537	18.0
m64012_191221_044659/124585630/ccs	18	C9orf72	NA07537	19.0
m64012_191221_044659/124716341/ccs	18	C9orf72	NA07537	18.0
m64012_191221_044659/126158848/ccs	18	C9orf72	NA07537	19.0
m64012_191221_044659/126814265/ccs	18	C9orf72	NA07537	18.0
m64012_191221_044659/173868538/ccs	18	C9orf72	NA07537	18.0
m64012_191221_044659/174130549/ccs	18	C9orf72	NA07537	18.0
m64012_191221_044659/174260516/ccs	18	C9orf72	NA07537	19.0
m64012_191221_044659/177866446/ccs	18	C9orf72	NA07537	19.0
m64012_191221_044659/178520931/ccs	18	C9orf72	NA07537	20.0
m64012_191221_044659/178782374/ccs	18	C9orf72	NA07537	19.0
m64012_191221_044659/179767190/ccs	18	C9orf72	NA07537	18.0
m64012_191221_044659/21889385/ccs	18	C9orf72	NA07537	18.0
m64012_191221_044659/27855630/ccs	18	C9orf72	NA07537	19.0
m64012_191221_044659/58524123/ccs	18	C9orf72	NA07537	19.0
m64012_191221_044659/59115146/ccs	18	C9orf72	NA07537	19.0
m64012_191221_044659/59245354/ccs	18	C9orf72	NA07537	19.0
m64012_191221_044659/59507858/ccs	18	C9orf72	NA07537	18.0
m64012_191221_044659/63505953/ccs	18	C9orf72	NA07537	19.0
m64012_191221_044659/64882505/ccs	18	C9orf72	NA07537	19.0
m64012_191221_044659/658150/ccs	18	C9orf72	NA07537	19.0
m64012_191221_044659/1968411/ccs	18	C9orf72	NA07537	19.0
m64012_191221_044659/2034165/ccs	18	C9orf72	NA07537	18.0
m64012_191221_044659/2230826/ccs	18	C9orf72	NA07537	19.0
m64012_191221_044659/3737964/ccs	18	C9orf72	NA07537	19.0
m64012_191221_044659/3932713/ccs	18	C9orf72	NA07537	19.0
m64012_191221_044659/5113466/ccs	18	C9orf72	NA07537	19.0
m64012_191221_044659/5310301/ccs	18	C9orf72	NA07537	19.0
m64012_191221_044659/7014452/ccs	18	C9orf72	NA07537	19.0
m64012_191221_044659/7080311/ccs	18	C9orf72	NA07537	19.0
m64012_191221_044659/73334918/ccs	18	C9orf72	NA07537	19.0
m64012_191221_044659/73400432/ccs	18	C9orf72	NA07537	19.0
m64012_191221_044659/73531534/ccs	18	C9orf72	NA07537	19.0
m64012_191221_044659/74253297/ccs	18	C9orf72	NA07537	19.0
m64012_191221_044659/74582573/ccs	18	C9orf72	NA07537	19.0
m64012_191221_044659/75039357/ccs	18	C9orf72	NA07537	19.0
m64012_191221_044659/75958429/ccs	18	C9orf72	NA07537	18.0
m64012_191221_044659/76350849/ccs	18	C9orf72	NA07537	19.0
m64012_191221_044659/34867779/ccs	18	C9orf72	NA07537	20.0
m64012_191221_044659/35652480/ccs	18	C9orf72	NA07537	19.0
m64012_191221_044659/35915635/ccs	18	C9orf72	NA07537	19.0
m64012_191221_044659/36635173/ccs	18	C9orf72	NA07537	19.0
m64012_191221_044659/38273857/ccs	18	C9orf72	NA07537	18.0
m64012_191221_044659/39257826/ccs	18	C9orf72	NA07537	19.0
m64012_191221_044659/66980586/ccs	18	C9orf72	NA07537	19.0
m64012_191221_044659/68027292/ccs	18	C9orf72	NA07537	19.0
m64012_191221_044659/68223478/ccs	18	C9orf72	NA07537	19.0
m64012_191221_044659/69600441/ccs	18	C9orf72	NA07537	19.0
m64012_191221_044659/30541130/ccs	18	C9orf72	NA07537	19.0
m64012_191221_044659/30606961/ccs	18	C9orf72	NA07537	19.0
m64012_191221_044659/32964939/ccs	18	C9orf72	NA07537	19.0
m64012_191221_044659/33685572/ccs	18	C9orf72	NA07537	19.0
m64012_191221_044659/34145631/ccs	18	C9orf72	NA07537	19.0
m64012_191221_044659/34212431/ccs	18	C9orf72	NA07537	19.0
m64012_191221_044659/40765333/ccs	18	C9orf72	NA07537	19.0
m64012_191221_044659/41550836/ccs	18	C9orf72	NA07537	19.0
m64012_191221_044659/42467756/ccs	18	C9orf72	NA07537	19.0
m64012_191221_044659/44696680/ccs	18	C9orf72	NA07537	19.0
m64012_191221_044659/7275576/ccs	18	C9orf72	NA07537	19.0
m64012_191221_044659/8389170/ccs	18	C9orf72	NA07537	19.0
m64012_191221_044659/8980146/ccs	18	C9orf72	NA07537	18.0
m64012_191221_044659/10159581/ccs	18	C9orf72	NA07537	19.0
m64012_191221_044659/10551453/ccs	18	C9orf72	NA07537	19.0
m64012_191221_044659/10749910/ccs	18	C9orf72	NA07537	19.0
m64012_191221_044659/11469413/ccs	18	C9orf72	NA07537	19.0
m64012_191221_044659/13503004/ccs	18	C9orf72	NA07537	19.0
m64012_191221_044659/84412127/ccs	18	C9orf72	NA07537	19.0
m64012_191221_044659/88670320/ccs	18	C9orf72	NA07537	19.0
m64012_191221_044659/46008068/ccs	18	C9orf72	NA07537	19.0
m64012_191221_044659/46073236/ccs	18	C9orf72	NA07537	18.0
m64012_191221_044659/47121639/ccs	18	C9orf72	NA07537	19.0
m64012_191221_044659/47253863/ccs	18	C9orf72	NA07537	19.0
m64012_191221_044659/50070792/ccs	18	C9orf72	NA07537	19.0
m64012_191221_044659/51970343/ccs	18	C9orf72	NA07537	19.0
m64012_191221_044659/77858373/ccs	18	C9orf72	NA07537	18.0
m64012_191221_044659/78119993/ccs	18	C9orf72	NA07537	19.0
m64012_191221_044659/79561247/ccs	18	C9orf72	NA07537	18.0
m64012_191221_044659/79693967/ccs	18	C9orf72	NA07537	19.0
m64012_191221_044659/80151901/ccs	18	C9orf72	NA07537	18.0
m64012_191221_044659/80872896/ccs	18	C9orf72	NA07537	19.0
m64012_191221_044659/81987641/ccs	18	C9orf72	NA07537	19.0
m64012_191221_044659/82183462/ccs	18	C9orf72	NA07537	19.0
m64012_191221_044659/82971057/ccs	18	C9orf72	NA07537	19.0
m64012_191221_044659/117704582/ccs	18	C9orf72	NA07537	19.0
m64012_191221_044659/117967134/ccs	18	C9orf72	NA07537	19.0
m64012_191221_044659/15206607/ccs	18	C9orf72	NA07537	19.0
m64012_191221_044659/15861311/ccs	18	C9orf72	NA07537	19.0
m64012_191221_044659/17957431/ccs	18	C9orf72	NA07537	19.0
m64012_191221_044659/17958080/ccs	18	C9orf72	NA07537	19.0
m64012_191221_044659/18287148/ccs	18	C9orf72	NA07537	19.0
m64012_191221_044659/18941830/ccs	18	C9orf72	NA07537	19.0
m64012_191221_044659/19136887/ccs	18	C9orf72	NA07537	18.0
m64012_191221_044659/19204744/ccs	18	C9orf72	NA07537	19.0
m64012_191221_044659/21235413/ccs	18	C9orf72	NA07537	19.0
m64012_191221_044659/141951402/ccs	18	C9orf72	NA07537	19.0
m64012_191221_044659/142147689/ccs	18	C9orf72	NA07537	19.0
m64012_191221_044659/143001767/ccs	18	C9orf72	NA07537	19.0
m64012_191221_044659/143198479/ccs	18	C9orf72	NA07537	19.0
m64012_191221_044659/143261759/ccs	18	C9orf72	NA07537	19.0
m64012_191221_044659/144246430/ccs	18	C9orf72	NA07537	19.0
m64012_191221_044659/144310499/ccs	18	C9orf72	NA07537	19.0
m64012_191221_044659/144770687/ccs	18	C9orf72	NA07537	19.0
m64012_191221_044659/145491801/ccs	18	C9orf72	NA07537	19.0
m64012_191221_044659/109904319/ccs	18	C9orf72	NA07537	19.0
m64012_191221_044659/110100728/ccs	18	C9orf72	NA07537	19.0
m64012_191221_044659/110232038/ccs	18	C9orf72	NA07537	19.0
m64012_191221_044659/110298830/ccs	18	C9orf72	NA07537	19.0
m64012_191221_044659/110886977/ccs	18	C9orf72	NA07537	19.0
m64012_191221_044659/113183439/ccs	18	C9orf72	NA07537	19.0
m64012_191221_044659/113248671/ccs	18	C9orf72	NA07537	19.0
m64012_191221_044659/114558796/ccs	18	C9orf72	NA07537	18.0
m64012_191221_044659/115279787/ccs	18	C9orf72	NA07537	19.0
m64012_191221_044659/116065353/ccs	18	C9orf72	NA07537	19.0
m64012_191221_044659/104137826/ccs	18	C9orf72	NA07537	19.0
m64012_191221_044659/104662512/ccs	18	C9orf72	NA07537	19.0
m64012_191221_044659/104793536/ccs	18	C9orf72	NA07537	19.0
m64012_191221_044659/106103560/ccs	18	C9orf72	NA07537	17.0
m64012_191221_044659/108789914/ccs	18	C9orf72	NA07537	18.0
m64012_191221_044659/108856519/ccs	18	C9orf72	NA07537	19.0
m64012_191221_044659/108922681/ccs	18	C9orf72	NA07537	19.0
m64012_191221_044659/109576280/ccs	18	C9orf72	NA07537	18.0
m64012_191221_044659/91949107/ccs	18	C9orf72	NA07537	19.0
m64012_191221_044659/92343032/ccs	18	C9orf72	NA07537	18.0
m64012_191221_044659/93915826/ccs	18	C9orf72	NA07537	20.0
m64012_191221_044659/95488365/ccs	18	C9orf72	NA07537	21.0
m64012_191221_044659/180290695/ccs	18	C9orf72	NA07537	19.0
m64012_191221_044659/180487649/ccs	18	C9orf72	NA07537	19.0
m64012_191221_044659/134154356/ccs	18	C9orf72	NA07537	19.0
m64012_191221_044659/134482687/ccs	18	C9orf72	NA07537	19.0
m64012_191221_044659/134545580/ccs	18	C9orf72	NA07537	19.0
m64012_191221_044659/134612409/ccs	18	C9orf72	NA07537	18.0
m64012_191221_044659/135726116/ccs	18	C9orf72	NA07537	19.0
m64012_191221_044659/136840564/ccs	18	C9orf72	NA07537	19.0
m64012_191221_044659/138808026/ccs	18	C9orf72	NA07537	19.0
m64012_191221_044659/160759829/ccs	18	C9orf72	NA07537	18.0
m64012_191221_044659/161153912/ccs	18	C9orf72	NA07537	19.0
m64012_191221_044659/162595017/ccs	18	C9orf72	NA07537	19.0
m64012_191221_044659/163580490/ccs	18	C9orf72	NA07537	19.0
m64012_191221_044659/148111491/ccs	18	C9orf72	NA07537	18.0
m64012_191221_044659/149490133/ccs	18	C9orf72	NA07537	19.0
m64012_191221_044659/151651978/ccs	18	C9orf72	NA07537	19.0
m64012_191221_044659/153420703/ccs	18	C9orf72	NA07537	19.0
m64012_191221_044659/52560359/ccs	18	C9orf72	NA07537	21.0
m64012_191221_044659/52954225/ccs	18	C9orf72	NA07537	19.0
m64012_191221_044659/53543594/ccs	18	C9orf72	NA07537	19.0
m64012_191221_044659/54002801/ccs	18	C9orf72	NA07537	19.0
m64012_191221_044659/55379713/ccs	18	C9orf72	NA07537	19.0
m64012_191221_044659/55836735/ccs	18	C9orf72	NA07537	19.0
m64012_191221_044659/57281136/ccs	18	C9orf72	NA07537	19.0
m64012_191221_044659/57607732/ccs	18	C9orf72	NA07537	19.0
m64012_191221_044659/128648096/ccs	18	C9orf72	NA07537	19.0
m64012_191221_044659/128714314/ccs	18	C9orf72	NA07537	19.0
m64012_191221_044659/128845254/ccs	18	C9orf72	NA07537	19.0
m64012_191221_044659/129565763/ccs	18	C9orf72	NA07537	19.0
m64012_191221_044659/129630638/ccs	18	C9orf72	NA07537	19.0
m64012_191221_044659/129697718/ccs	18	C9orf72	NA07537	19.0
m64012_191221_044659/131597267/ccs	18	C9orf72	NA07537	19.0
m64012_191221_044659/132907722/ccs	18	C9orf72	NA07537	19.0
m64012_191221_044659/133169956/ccs	18	C9orf72	NA07537	19.0
m64012_191221_044659/98370098/ccs	18	C9orf72	NA07537	19.0
m64012_191221_044659/100860646/ccs	18	C9orf72	NA07537	19.0
m64012_191221_044659/100860863/ccs	18	C9orf72	NA07537	19.0
m64012_191221_044659/102107019/ccs	18	C9orf72	NA07537	18.0
m64012_191221_044659/102500227/ccs	18	C9orf72	NA07537	18.0
m64012_191221_044659/166985892/ccs	18	C9orf72	NA07537	19.0
m64012_191221_044659/167118303/ccs	18	C9orf72	NA07537	19.0
m64012_191221_044659/168952091/ccs	18	C9orf72	NA07537	19.0
m64012_191221_044659/171705303/ccs	18	C9orf72	NA07537	19.0
m64012_191221_044659/154272861/ccs	18	C9orf72	NA07537	18.0
m64012_191221_044659/154995506/ccs	18	C9orf72	NA07537	19.0
m64012_191221_044659/155715669/ccs	18	C9orf72	NA07537	19.0
m64012_191221_044659/156370286/ccs	18	C9orf72	NA07537	19.0
m64012_191221_044659/156500040/ccs	18	C9orf72	NA07537	19.0
m64012_191221_044659/159648305/ccs	18	C9orf72	NA07537	19.0
m64012_191221_044659/160238339/ccs	18	C9orf72	NA07537	19.0
m64012_191221_044659/125110900/ccs	18	C9orf72	NA07537	19.0
m64012_191221_044659/126550783/ccs	18	C9orf72	NA07537	19.0
m64012_191221_044659/127927276/ccs	18	C9orf72	NA07537	19.0
m64012_191221_044659/173474804/ccs	18	C9orf72	NA07537	19.0
m64012_191221_044659/173670642/ccs	18	C9orf72	NA07537	19.0
m64012_191221_044659/174196527/ccs	18	C9orf72	NA07537	18.0
m64012_191221_044659/176032088/ccs	18	C9orf72	NA07537	19.0
m64012_191221_044659/176161024/ccs	18	C9orf72	NA07537	19.0
m64012_191221_044659/176685672/ccs	18	C9orf72	NA07537	19.0
m64012_191221_044659/177670239/ccs	18	C9orf72	NA07537	18.0
m64012_191221_044659/178914490/ccs	18	C9orf72	NA07537	19.0
m64012_191221_044659/40042709/ccs	19	C9orf72	NA07537	21.0
m64012_191221_044659/135398881/ccs	19	C9orf72	NA07537	20.0
m64012_191221_044659/166331002/ccs	19	C9orf72	NA07537	19.0
m64012_191221_044659/59377763/ccs	20	C9orf72	NA07537	24.0
m64012_191221_044659/75564392/ccs	20	C9orf72	NA07537	21.0
m64012_191221_044659/130222006/ccs	20	C9orf72	NA07537	25.0
m64012_191221_044659/164104169/ccs	25	C9orf72	NA07537	21.0
m64012_191221_044659/917941/ccs	81	HTT	HEK293	81.0
m64012_191221_044659/52561717/ccs	81	HTT	HEK293	81.0
m64012_191221_044659/64424090/ccs	81	HTT	HEK293	81.0
m64012_191221_044659/31064588/ccs	81	HTT	HEK293	81.0
m64012_191221_044659/19532355/ccs	81	HTT	HEK293	81.0
m64012_191221_044659/94897622/ccs	81	HTT	HEK293	81.0
m64012_191221_044659/85393503/ccs	81	HTT	HEK293	81.0
m64012_191221_044659/86442812/ccs	81	HTT	HEK293	81.0
m64012_191221_044659/40632968/ccs	81	HTT	HEK293	81.0
m64012_191221_044659/46663540/ccs	81	HTT	HEK293	81.0
m64012_191221_044659/133104320/ccs	81	HTT	HEK293	84.0
m64012_191221_044659/119670503/ccs	81	HTT	HEK293	81.0
m64012_191221_044659/89850119/ccs	81	HTT	HEK293	81.0
m64012_191221_044659/140774153/ccs	81	HTT	HEK293	81.0
m64012_191221_044659/75694505/ccs	81	HTT	HEK293	81.0
m64012_191221_044659/85002264/ccs	81	HTT	HEK293	82.0
m64012_191221_044659/45222081/ccs	81	HTT	HEK293	81.0
m64012_191221_044659/177473222/ccs	81	HTT	HEK293	81.0
m64012_191221_044659/175244961/ccs	81	HTT	HEK293	81.0
m64012_191221_044659/105712305/ccs	82	HTT	HEK293	82.0
m64012_191221_044659/126223180/ccs	82	HTT	HEK293	82.0
m64012_191221_044659/12716740/ccs	83	HTT	HEK293	83.0
m64012_191221_044659/170920274/ccs	83	HTT	HEK293	83.0
m64012_191221_044659/72942700/ccs	83	HTT	HEK293	83.0
m64012_191221_044659/4522720/ccs	83	HTT	HEK293	83.0
m64012_191221_044659/52102115/ccs	83	HTT	HEK293	84.0
m64012_191221_044659/113508451/ccs	83	HTT	HEK293	84.0
m64012_191221_044659/139724046/ccs	83	HTT	HEK293	83.0
m64012_191221_044659/78119793/ccs	84	HTT	HEK293	84.0
m64012_191221_044659/592555/ccs	84	HTT	HEK293	84.0
m64012_191221_044659/1245611/ccs	84	HTT	HEK293	84.0
m64012_191221_044659/1313402/ccs	84	HTT	HEK293	84.0
m64012_191221_044659/2490797/ccs	84	HTT	HEK293	84.0
m64012_191221_044659/2557460/ccs	84	HTT	HEK293	84.0
m64012_191221_044659/2687713/ccs	84	HTT	HEK293	84.0
m64012_191221_044659/4130267/ccs	84	HTT	HEK293	84.0
m64012_191221_044659/4459255/ccs	84	HTT	HEK293	84.0
m64012_191221_044659/26607727/ccs	84	HTT	HEK293	85.0
m64012_191221_044659/27067007/ccs	84	HTT	HEK293	84.0
m64012_191221_044659/4784419/ccs	84	HTT	HEK293	84.0
m64012_191221_044659/5376435/ccs	84	HTT	HEK293	84.0
m64012_191221_044659/7473464/ccs	84	HTT	HEK293	84.0
m64012_191221_044659/8323768/ccs	84	HTT	HEK293	84.0
m64012_191221_044659/13501512/ccs	84	HTT	HEK293	84.0
m64012_191221_044659/14746679/ccs	84	HTT	HEK293	84.0
m64012_191221_044659/15074696/ccs	84	HTT	HEK293	85.0
m64012_191221_044659/15335719/ccs	84	HTT	HEK293	84.0
m64012_191221_044659/17238821/ccs	84	HTT	HEK293	84.0
m64012_191221_044659/17368842/ccs	84	HTT	HEK293	84.0
m64012_191221_044659/17760600/ccs	84	HTT	HEK293	84.0
m64012_191221_044659/17958703/ccs	84	HTT	HEK293	84.0
m64012_191221_044659/51970873/ccs	84	HTT	HEK293	84.0
m64012_191221_044659/52168959/ccs	84	HTT	HEK293	84.0
m64012_191221_044659/52562096/ccs	84	HTT	HEK293	84.0
m64012_191221_044659/53281489/ccs	84	HTT	HEK293	84.0
m64012_191221_044659/53544465/ccs	84	HTT	HEK293	84.0
m64012_191221_044659/47974238/ccs	84	HTT	HEK293	84.0
m64012_191221_044659/48628774/ccs	84	HTT	HEK293	84.0
m64012_191221_044659/48630508/ccs	84	HTT	HEK293	84.0
m64012_191221_044659/49677312/ccs	84	HTT	HEK293	84.0
m64012_191221_044659/50332837/ccs	84	HTT	HEK293	84.0
m64012_191221_044659/50528489/ccs	84	HTT	HEK293	84.0
m64012_191221_044659/9438333/ccs	84	HTT	HEK293	84.0
m64012_191221_044659/9896564/ccs	84	HTT	HEK293	84.0
m64012_191221_044659/9897612/ccs	84	HTT	HEK293	85.0
m64012_191221_044659/10813592/ccs	84	HTT	HEK293	84.0
m64012_191221_044659/11995428/ccs	84	HTT	HEK293	84.0
m64012_191221_044659/12387700/ccs	84	HTT	HEK293	84.0
m64012_191221_044659/12583085/ccs	84	HTT	HEK293	84.0
m64012_191221_044659/13041792/ccs	84	HTT	HEK293	84.0
m64012_191221_044659/34603783/ccs	84	HTT	HEK293	84.0
m64012_191221_044659/34997968/ccs	84	HTT	HEK293	84.0
m64012_191221_044659/35457306/ccs	84	HTT	HEK293	84.0
m64012_191221_044659/57936428/ccs	84	HTT	HEK293	84.0
m64012_191221_044659/59574887/ccs	84	HTT	HEK293	84.0
m64012_191221_044659/60556833/ccs	84	HTT	HEK293	84.0
m64012_191221_044659/61473295/ccs	84	HTT	HEK293	84.0
m64012_191221_044659/61866204/ccs	84	HTT	HEK293	84.0
m64012_191221_044659/30933379/ccs	84	HTT	HEK293	84.0
m64012_191221_044659/31066346/ccs	84	HTT	HEK293	84.0
m64012_191221_044659/33162338/ccs	84	HTT	HEK293	84.0
m64012_191221_044659/41353568/ccs	84	HTT	HEK293	84.0
m64012_191221_044659/41552111/ccs	84	HTT	HEK293	84.0
m64012_191221_044659/41747573/ccs	84	HTT	HEK293	84.0
m64012_191221_044659/41879309/ccs	84	HTT	HEK293	84.0
m64012_191221_044659/42207491/ccs	84	HTT	HEK293	84.0
m64012_191221_044659/43123918/ccs	84	HTT	HEK293	84.0
m64012_191221_044659/64880969/ccs	84	HTT	HEK293	84.0
m64012_191221_044659/65404995/ccs	84	HTT	HEK293	84.0
m64012_191221_044659/65799757/ccs	84	HTT	HEK293	83.0
m64012_191221_044659/66389844/ccs	84	HTT	HEK293	84.0
m64012_191221_044659/66585251/ccs	84	HTT	HEK293	84.0
m64012_191221_044659/66979591/ccs	84	HTT	HEK293	84.0
m64012_191221_044659/66980568/ccs	84	HTT	HEK293	84.0
m64012_191221_044659/67700285/ccs	84	HTT	HEK293	84.0
m64012_191221_044659/78579857/ccs	84	HTT	HEK293	84.0
m64012_191221_044659/78840974/ccs	84	HTT	HEK293	84.0
m64012_191221_044659/79366676/ccs	84	HTT	HEK293	84.0
m64012_191221_044659/18219750/ccs	84	HTT	HEK293	84.0
m64012_191221_044659/18809225/ccs	84	HTT	HEK293	84.0
m64012_191221_044659/18874478/ccs	84	HTT	HEK293	84.0
m64012_191221_044659/19333897/ccs	84	HTT	HEK293	84.0
m64012_191221_044659/19858782/ccs	84	HTT	HEK293	87.0
m64012_191221_044659/20121110/ccs	84	HTT	HEK293	84.0
m64012_191221_044659/20513274/ccs	84	HTT	HEK293	84.0
m64012_191221_044659/20579580/ccs	84	HTT	HEK293	84.0
m64012_191221_044659/20709977/ccs	84	HTT	HEK293	84.0
m64012_191221_044659/94831385/ccs	84	HTT	HEK293	84.0
m64012_191221_044659/94832180/ccs	84	HTT	HEK293	84.0
m64012_191221_044659/96208515/ccs	84	HTT	HEK293	84.0
m64012_191221_044659/96208720/ccs	84	HTT	HEK293	86.0
m64012_191221_044659/96405275/ccs	84	HTT	HEK293	84.0
m64012_191221_044659/96405374/ccs	84	HTT	HEK293	84.0
m64012_191221_044659/97059294/ccs	84	HTT	HEK293	83.0
m64012_191221_044659/97322860/ccs	84	HTT	HEK293	84.0
m64012_191221_044659/97387833/ccs	84	HTT	HEK293	84.0
m64012_191221_044659/97518095/ccs	84	HTT	HEK293	84.0
m64012_191221_044659/22676901/ccs	84	HTT	HEK293	85.0
m64012_191221_044659/22677233/ccs	84	HTT	HEK293	84.0
m64012_191221_044659/23396645/ccs	84	HTT	HEK293	84.0
m64012_191221_044659/26019518/ccs	84	HTT	HEK293	84.0
m64012_191221_044659/26083845/ccs	84	HTT	HEK293	84.0
m64012_191221_044659/26214672/ccs	84	HTT	HEK293	84.0
m64012_191221_044659/76613448/ccs	84	HTT	HEK293	84.0
m64012_191221_044659/76809332/ccs	84	HTT	HEK293	84.0
m64012_191221_044659/77268930/ccs	84	HTT	HEK293	84.0
m64012_191221_044659/77660601/ccs	84	HTT	HEK293	84.0
m64012_191221_044659/77988291/ccs	84	HTT	HEK293	84.0
m64012_191221_044659/54003888/ccs	84	HTT	HEK293	84.0
m64012_191221_044659/54067874/ccs	84	HTT	HEK293	84.0
m64012_191221_044659/54330702/ccs	84	HTT	HEK293	84.0
m64012_191221_044659/54395383/ccs	84	HTT	HEK293	84.0
m64012_191221_044659/55641640/ccs	84	HTT	HEK293	84.0
m64012_191221_044659/56230223/ccs	84	HTT	HEK293	84.0
m64012_191221_044659/56755522/ccs	84	HTT	HEK293	83.0
m64012_191221_044659/56950964/ccs	84	HTT	HEK293	84.0
m64012_191221_044659/57411393/ccs	84	HTT	HEK293	84.0
m64012_191221_044659/101123723/ccs	84	HTT	HEK293	84.0
m64012_191221_044659/101190046/ccs	84	HTT	HEK293	84.0
m64012_191221_044659/102302487/ccs	84	HTT	HEK293	85.0
m64012_191221_044659/102566408/ccs	84	HTT	HEK293	84.0
m64012_191221_044659/102695799/ccs	84	HTT	HEK293	84.0
m64012_191221_044659/103089074/ccs	84	HTT	HEK293	84.0
m64012_191221_044659/103876459/ccs	84	HTT	HEK293	84.0
m64012_191221_044659/104598138/ccs	84	HTT	HEK293	84.0
m64012_191221_044659/105777863/ccs	84	HTT	HEK293	84.0
m64012_191221_044659/105841781/ccs	84	HTT	HEK293	84.0
m64012_191221_044659/105906248/ccs	84	HTT	HEK293	84.0
m64012_191221_044659/105974157/ccs	84	HTT	HEK293	84.0
m64012_191221_044659/106171099/ccs	84	HTT	HEK293	84.0
m64012_191221_044659/106562269/ccs	84	HTT	HEK293	84.0
m64012_191221_044659/106957098/ccs	84	HTT	HEK293	84.0
m64012_191221_044659/107350688/ccs	84	HTT	HEK293	84.0
m64012_191221_044659/107940398/ccs	84	HTT	HEK293	84.0
m64012_191221_044659/92275529/ccs	84	HTT	HEK293	84.0
m64012_191221_044659/92342181/ccs	84	HTT	HEK293	84.0
m64012_191221_044659/92735786/ccs	84	HTT	HEK293	84.0
m64012_191221_044659/92865969/ccs	84	HTT	HEK293	84.0
m64012_191221_044659/93389047/ccs	84	HTT	HEK293	84.0
m64012_191221_044659/93784325/ccs	84	HTT	HEK293	84.0
m64012_191221_044659/93981508/ccs	84	HTT	HEK293	84.0
m64012_191221_044659/82641143/ccs	84	HTT	HEK293	84.0
m64012_191221_044659/82643602/ccs	84	HTT	HEK293	84.0
m64012_191221_044659/84084495/ccs	84	HTT	HEK293	85.0
m64012_191221_044659/84803989/ccs	84	HTT	HEK293	84.0
m64012_191221_044659/84935576/ccs	84	HTT	HEK293	84.0
m64012_191221_044659/112394851/ccs	84	HTT	HEK293	84.0
m64012_191221_044659/112462287/ccs	84	HTT	HEK293	84.0
m64012_191221_044659/112591419/ccs	84	HTT	HEK293	84.0
m64012_191221_044659/112723309/ccs	84	HTT	HEK293	84.0
m64012_191221_044659/113050898/ccs	84	HTT	HEK293	84.0
m64012_191221_044659/114622856/ccs	84	HTT	HEK293	84.0
m64012_191221_044659/114690237/ccs	84	HTT	HEK293	85.0
m64012_191221_044659/115214877/ccs	84	HTT	HEK293	84.0
m64012_191221_044659/116197590/ccs	84	HTT	HEK293	84.0
m64012_191221_044659/118555811/ccs	84	HTT	HEK293	85.0
m64012_191221_044659/118622862/ccs	84	HTT	HEK293	84.0
m64012_191221_044659/118686162/ccs	84	HTT	HEK293	84.0
m64012_191221_044659/119079642/ccs	84	HTT	HEK293	84.0
m64012_191221_044659/68354521/ccs	84	HTT	HEK293	84.0
m64012_191221_044659/69141276/ccs	84	HTT	HEK293	84.0
m64012_191221_044659/69468448/ccs	84	HTT	HEK293	84.0
m64012_191221_044659/69534872/ccs	84	HTT	HEK293	84.0
m64012_191221_044659/69534980/ccs	84	HTT	HEK293	84.0
m64012_191221_044659/69862646/ccs	84	HTT	HEK293	84.0
m64012_191221_044659/70191524/ccs	84	HTT	HEK293	84.0
m64012_191221_044659/71435196/ccs	84	HTT	HEK293	84.0
m64012_191221_044659/37749596/ccs	84	HTT	HEK293	84.0
m64012_191221_044659/40110594/ccs	84	HTT	HEK293	84.0
m64012_191221_044659/40176241/ccs	84	HTT	HEK293	84.0
m64012_191221_044659/126944703/ccs	84	HTT	HEK293	84.0
m64012_191221_044659/127338283/ccs	84	HTT	HEK293	84.0
m64012_191221_044659/127928031/ccs	84	HTT	HEK293	84.0
m64012_191221_044659/128254939/ccs	84	HTT	HEK293	84.0
m64012_191221_044659/128780669/ccs	84	HTT	HEK293	84.0
m64012_191221_044659/129040567/ccs	84	HTT	HEK293	85.0
m64012_191221_044659/129108502/ccs	84	HTT	HEK293	84.0
m64012_191221_044659/129370595/ccs	84	HTT	HEK293	84.0
m64012_191221_044659/130024157/ccs	84	HTT	HEK293	84.0
m64012_191221_044659/133695982/ccs	84	HTT	HEK293	84.0
m64012_191221_044659/134417167/ccs	84	HTT	HEK293	84.0
m64012_191221_044659/134480951/ccs	84	HTT	HEK293	84.0
m64012_191221_044659/135071451/ccs	84	HTT	HEK293	84.0
m64012_191221_044659/135530277/ccs	84	HTT	HEK293	85.0
m64012_191221_044659/135594241/ccs	84	HTT	HEK293	84.0
m64012_191221_044659/136840412/ccs	84	HTT	HEK293	84.0
m64012_191221_044659/44958412/ccs	84	HTT	HEK293	84.0
m64012_191221_044659/46074179/ccs	84	HTT	HEK293	84.0
m64012_191221_044659/46466414/ccs	84	HTT	HEK293	84.0
m64012_191221_044659/46532810/ccs	84	HTT	HEK293	84.0
m64012_191221_044659/108462698/ccs	84	HTT	HEK293	84.0
m64012_191221_044659/108726320/ccs	84	HTT	HEK293	84.0
m64012_191221_044659/108857479/ccs	84	HTT	HEK293	84.0
m64012_191221_044659/108989153/ccs	84	HTT	HEK293	84.0
m64012_191221_044659/109183721/ccs	84	HTT	HEK293	84.0
m64012_191221_044659/110298398/ccs	84	HTT	HEK293	84.0
m64012_191221_044659/110298807/ccs	84	HTT	HEK293	84.0
m64012_191221_044659/111018669/ccs	84	HTT	HEK293	84.0
m64012_191221_044659/144050716/ccs	84	HTT	HEK293	84.0
m64012_191221_044659/144182074/ccs	84	HTT	HEK293	84.0
m64012_191221_044659/144310866/ccs	84	HTT	HEK293	83.0
m64012_191221_044659/144835153/ccs	84	HTT	HEK293	84.0
m64012_191221_044659/145490199/ccs	84	HTT	HEK293	84.0
m64012_191221_044659/145491969/ccs	84	HTT	HEK293	84.0
m64012_191221_044659/147390931/ccs	84	HTT	HEK293	84.0
m64012_191221_044659/148899329/ccs	84	HTT	HEK293	84.0
m64012_191221_044659/149097194/ccs	84	HTT	HEK293	84.0
m64012_191221_044659/149358240/ccs	84	HTT	HEK293	84.0
m64012_191221_044659/123209389/ccs	84	HTT	HEK293	84.0
m64012_191221_044659/123536290/ccs	84	HTT	HEK293	84.0
m64012_191221_044659/124912169/ccs	84	HTT	HEK293	84.0
m64012_191221_044659/126353603/ccs	84	HTT	HEK293	84.0
m64012_191221_044659/158861525/ccs	84	HTT	HEK293	84.0
m64012_191221_044659/159122995/ccs	84	HTT	HEK293	84.0
m64012_191221_044659/159515090/ccs	84	HTT	HEK293	84.0
m64012_191221_044659/159909289/ccs	84	HTT	HEK293	84.0
m64012_191221_044659/160105044/ccs	84	HTT	HEK293	84.0
m64012_191221_044659/161548437/ccs	84	HTT	HEK293	84.0
m64012_191221_044659/161809573/ccs	84	HTT	HEK293	84.0
m64012_191221_044659/153420861/ccs	84	HTT	HEK293	84.0
m64012_191221_044659/153487801/ccs	84	HTT	HEK293	83.0
m64012_191221_044659/153944350/ccs	84	HTT	HEK293	84.0
m64012_191221_044659/154208978/ccs	84	HTT	HEK293	84.0
m64012_191221_044659/154600633/ccs	84	HTT	HEK293	84.0
m64012_191221_044659/154665777/ccs	84	HTT	HEK293	84.0
m64012_191221_044659/154995324/ccs	84	HTT	HEK293	84.0
m64012_191221_044659/155256594/ccs	84	HTT	HEK293	84.0
m64012_191221_044659/169869431/ccs	84	HTT	HEK293	84.0
m64012_191221_044659/170067107/ccs	84	HTT	HEK293	84.0
m64012_191221_044659/171049353/ccs	84	HTT	HEK293	84.0
m64012_191221_044659/172098236/ccs	84	HTT	HEK293	84.0
m64012_191221_044659/172557474/ccs	84	HTT	HEK293	84.0
m64012_191221_044659/130418131/ccs	84	HTT	HEK293	84.0
m64012_191221_044659/130614652/ccs	84	HTT	HEK293	84.0
m64012_191221_044659/130877927/ccs	84	HTT	HEK293	84.0
m64012_191221_044659/131137992/ccs	84	HTT	HEK293	84.0
m64012_191221_044659/131334690/ccs	84	HTT	HEK293	83.0
m64012_191221_044659/131596652/ccs	84	HTT	HEK293	84.0
m64012_191221_044659/132253706/ccs	84	HTT	HEK293	84.0
m64012_191221_044659/119671464/ccs	84	HTT	HEK293	84.0
m64012_191221_044659/119736288/ccs	84	HTT	HEK293	84.0
m64012_191221_044659/119801959/ccs	84	HTT	HEK293	84.0
m64012_191221_044659/121241844/ccs	84	HTT	HEK293	84.0
m64012_191221_044659/121309858/ccs	84	HTT	HEK293	84.0
m64012_191221_044659/121504345/ccs	84	HTT	HEK293	84.0
m64012_191221_044659/122030474/ccs	84	HTT	HEK293	84.0
m64012_191221_044659/122356924/ccs	84	HTT	HEK293	85.0
m64012_191221_044659/97715967/ccs	84	HTT	HEK293	84.0
m64012_191221_044659/98042629/ccs	84	HTT	HEK293	84.0
m64012_191221_044659/98043002/ccs	84	HTT	HEK293	84.0
m64012_191221_044659/98239685/ccs	84	HTT	HEK293	84.0
m64012_191221_044659/100008037/ccs	84	HTT	HEK293	84.0
m64012_191221_044659/100139550/ccs	84	HTT	HEK293	84.0
m64012_191221_044659/100533778/ccs	84	HTT	HEK293	84.0
m64012_191221_044659/100665165/ccs	84	HTT	HEK293	84.0
m64012_191221_044659/178389748/ccs	84	HTT	HEK293	84.0
m64012_191221_044659/178455454/ccs	84	HTT	HEK293	84.0
m64012_191221_044659/178651264/ccs	84	HTT	HEK293	84.0
m64012_191221_044659/179309191/ccs	84	HTT	HEK293	84.0
m64012_191221_044659/179439397/ccs	84	HTT	HEK293	84.0
m64012_191221_044659/179897853/ccs	84	HTT	HEK293	84.0
m64012_191221_044659/180226299/ccs	84	HTT	HEK293	84.0
m64012_191221_044659/162988187/ccs	84	HTT	HEK293	84.0
m64012_191221_044659/163840390/ccs	84	HTT	HEK293	84.0
m64012_191221_044659/164169888/ccs	84	HTT	HEK293	85.0
m64012_191221_044659/164234788/ccs	84	HTT	HEK293	84.0
m64012_191221_044659/164300961/ccs	84	HTT	HEK293	84.0
m64012_191221_044659/164628361/ccs	84	HTT	HEK293	84.0
m64012_191221_044659/164692403/ccs	84	HTT	HEK293	84.0
m64012_191221_044659/166003086/ccs	84	HTT	HEK293	84.0
m64012_191221_044659/86574473/ccs	84	HTT	HEK293	84.0
m64012_191221_044659/87622226/ccs	84	HTT	HEK293	84.0
m64012_191221_044659/87688113/ccs	84	HTT	HEK293	84.0
m64012_191221_044659/88998784/ccs	84	HTT	HEK293	84.0
m64012_191221_044659/172689680/ccs	84	HTT	HEK293	84.0
m64012_191221_044659/173344899/ccs	84	HTT	HEK293	84.0
m64012_191221_044659/174525035/ccs	84	HTT	HEK293	84.0
m64012_191221_044659/175047858/ccs	84	HTT	HEK293	83.0
m64012_191221_044659/175374963/ccs	84	HTT	HEK293	84.0
m64012_191221_044659/175506336/ccs	84	HTT	HEK293	84.0
m64012_191221_044659/137759485/ccs	84	HTT	HEK293	84.0
m64012_191221_044659/138084740/ccs	84	HTT	HEK293	84.0
m64012_191221_044659/138282070/ccs	84	HTT	HEK293	84.0
m64012_191221_044659/139133131/ccs	84	HTT	HEK293	84.0
m64012_191221_044659/140771613/ccs	84	HTT	HEK293	84.0
m64012_191221_044659/155716292/ccs	84	HTT	HEK293	84.0
m64012_191221_044659/156895520/ccs	84	HTT	HEK293	84.0
m64012_191221_044659/157485377/ccs	84	HTT	HEK293	84.0
m64012_191221_044659/157551262/ccs	84	HTT	HEK293	84.0
m64012_191221_044659/157681440/ccs	84	HTT	HEK293	84.0
m64012_191221_044659/158009114/ccs	84	HTT	HEK293	84.0
m64012_191221_044659/158009449/ccs	84	HTT	HEK293	84.0
m64012_191221_044659/158598074/ccs	84	HTT	HEK293	84.0
m64012_191221_044659/72223417/ccs	84	HTT	HEK293	84.0
m64012_191221_044659/72811597/ccs	84	HTT	HEK293	84.0
m64012_191221_044659/74711241/ccs	84	HTT	HEK293	84.0
m64012_191221_044659/74712979/ccs	84	HTT	HEK293	84.0
m64012_191221_044659/74908038/ccs	84	HTT	HEK293	84.0
m64012_191221_044659/167707068/ccs	84	HTT	HEK293	84.0
m64012_191221_044659/167970350/ccs	84	HTT	HEK293	84.0
m64012_191221_044659/168493695/ccs	84	HTT	HEK293	84.0
m64012_191221_044659/168561444/ccs	84	HTT	HEK293	84.0
m64012_191221_044659/141034345/ccs	84	HTT	HEK293	84.0
m64012_191221_044659/141035720/ccs	84	HTT	HEK293	84.0
m64012_191221_044659/142017160/ccs	84	HTT	HEK293	84.0
m64012_191221_044659/142477508/ccs	84	HTT	HEK293	84.0
m64012_191221_044659/142541225/ccs	84	HTT	HEK293	84.0
m64012_191221_044659/142739666/ccs	84	HTT	HEK293	84.0
m64012_191221_044659/143067106/ccs	84	HTT	HEK293	84.0
m64012_191221_044659/143196631/ccs	84	HTT	HEK293	84.0
m64012_191221_044659/330104/ccs	84	HTT	HEK293	84.0
m64012_191221_044659/393610/ccs	84	HTT	HEK293	84.0
m64012_191221_044659/920286/ccs	84	HTT	HEK293	84.0
m64012_191221_044659/1246333/ccs	84	HTT	HEK293	84.0
m64012_191221_044659/2556020/ccs	84	HTT	HEK293	84.0
m64012_191221_044659/2884095/ccs	84	HTT	HEK293	84.0
m64012_191221_044659/3803343/ccs	84	HTT	HEK293	84.0
m64012_191221_044659/3803818/ccs	84	HTT	HEK293	84.0
m64012_191221_044659/4262349/ccs	84	HTT	HEK293	84.0
m64012_191221_044659/27853819/ccs	84	HTT	HEK293	84.0
m64012_191221_044659/5310949/ccs	84	HTT	HEK293	84.0
m64012_191221_044659/5702871/ccs	84	HTT	HEK293	84.0
m64012_191221_044659/6424250/ccs	84	HTT	HEK293	84.0
m64012_191221_044659/6816256/ccs	84	HTT	HEK293	84.0
m64012_191221_044659/7735970/ccs	84	HTT	HEK293	84.0
m64012_191221_044659/8391076/ccs	84	HTT	HEK293	84.0
m64012_191221_044659/14616308/ccs	84	HTT	HEK293	84.0
m64012_191221_044659/15598597/ccs	84	HTT	HEK293	84.0
m64012_191221_044659/15860314/ccs	84	HTT	HEK293	84.0
m64012_191221_044659/16255766/ccs	84	HTT	HEK293	84.0
m64012_191221_044659/17696718/ccs	84	HTT	HEK293	84.0
m64012_191221_044659/51642454/ccs	84	HTT	HEK293	84.0
m64012_191221_044659/48170551/ccs	84	HTT	HEK293	84.0
m64012_191221_044659/48235546/ccs	84	HTT	HEK293	84.0
m64012_191221_044659/48496885/ccs	84	HTT	HEK293	84.0
m64012_191221_044659/49086901/ccs	84	HTT	HEK293	85.0
m64012_191221_044659/49283451/ccs	84	HTT	HEK293	84.0
m64012_191221_044659/49348869/ccs	84	HTT	HEK293	84.0
m64012_191221_044659/50399995/ccs	84	HTT	HEK293	84.0
m64012_191221_044659/50529677/ccs	84	HTT	HEK293	84.0
m64012_191221_044659/8782840/ccs	84	HTT	HEK293	84.0
m64012_191221_044659/9832649/ccs	84	HTT	HEK293	84.0
m64012_191221_044659/9898725/ccs	84	HTT	HEK293	84.0
m64012_191221_044659/10029697/ccs	84	HTT	HEK293	84.0
m64012_191221_044659/11077455/ccs	84	HTT	HEK293	84.0
m64012_191221_044659/11404589/ccs	84	HTT	HEK293	84.0
m64012_191221_044659/12061316/ccs	84	HTT	HEK293	84.0
m64012_191221_044659/12518211/ccs	84	HTT	HEK293	84.0
m64012_191221_044659/12649086/ccs	84	HTT	HEK293	86.0
m64012_191221_044659/13109318/ccs	84	HTT	HEK293	85.0
m64012_191221_044659/34670150/ccs	84	HTT	HEK293	83.0
m64012_191221_044659/36372749/ccs	84	HTT	HEK293	84.0
m64012_191221_044659/37094315/ccs	84	HTT	HEK293	85.0
m64012_191221_044659/37226222/ccs	84	HTT	HEK293	84.0
m64012_191221_044659/58393445/ccs	84	HTT	HEK293	84.0
m64012_191221_044659/59508931/ccs	84	HTT	HEK293	84.0
m64012_191221_044659/60096803/ccs	84	HTT	HEK293	84.0
m64012_191221_044659/60359901/ccs	84	HTT	HEK293	84.0
m64012_191221_044659/60752458/ccs	84	HTT	HEK293	84.0
m64012_191221_044659/62194706/ccs	84	HTT	HEK293	84.0
m64012_191221_044659/62720405/ccs	84	HTT	HEK293	84.0
m64012_191221_044659/63439354/ccs	84	HTT	HEK293	84.0
m64012_191221_044659/63441074/ccs	84	HTT	HEK293	84.0
m64012_191221_044659/63963402/ccs	84	HTT	HEK293	83.0
m64012_191221_044659/64488325/ccs	84	HTT	HEK293	84.0
m64012_191221_044659/30149247/ccs	84	HTT	HEK293	84.0
m64012_191221_044659/30475449/ccs	84	HTT	HEK293	84.0
m64012_191221_044659/41748409/ccs	84	HTT	HEK293	84.0
m64012_191221_044659/42271703/ccs	84	HTT	HEK293	84.0
m64012_191221_044659/42273344/ccs	84	HTT	HEK293	84.0
m64012_191221_044659/43189208/ccs	84	HTT	HEK293	84.0
m64012_191221_044659/43976909/ccs	84	HTT	HEK293	84.0
m64012_191221_044659/65211047/ccs	84	HTT	HEK293	84.0
m64012_191221_044659/65274997/ccs	84	HTT	HEK293	84.0
m64012_191221_044659/65602262/ccs	84	HTT	HEK293	84.0
m64012_191221_044659/66128494/ccs	84	HTT	HEK293	84.0
m64012_191221_044659/66519502/ccs	84	HTT	HEK293	84.0
m64012_191221_044659/66718169/ccs	84	HTT	HEK293	84.0
m64012_191221_044659/67371417/ccs	84	HTT	HEK293	84.0
m64012_191221_044659/67504621/ccs	84	HTT	HEK293	84.0
m64012_191221_044659/67830091/ccs	84	HTT	HEK293	84.0
m64012_191221_044659/78578914/ccs	84	HTT	HEK293	84.0
m64012_191221_044659/79758323/ccs	84	HTT	HEK293	84.0
m64012_191221_044659/80217857/ccs	84	HTT	HEK293	84.0
m64012_191221_044659/81660517/ccs	84	HTT	HEK293	84.0
m64012_191221_044659/81988218/ccs	84	HTT	HEK293	84.0
m64012_191221_044659/19530411/ccs	84	HTT	HEK293	84.0
m64012_191221_044659/19530573/ccs	84	HTT	HEK293	85.0
m64012_191221_044659/19663419/ccs	84	HTT	HEK293	84.0
m64012_191221_044659/20120225/ccs	84	HTT	HEK293	84.0
m64012_191221_044659/20777722/ccs	84	HTT	HEK293	84.0
m64012_191221_044659/21695105/ccs	84	HTT	HEK293	84.0
m64012_191221_044659/21758837/ccs	84	HTT	HEK293	84.0
m64012_191221_044659/94897588/ccs	84	HTT	HEK293	84.0
m64012_191221_044659/95945277/ccs	84	HTT	HEK293	84.0
m64012_191221_044659/96012933/ccs	84	HTT	HEK293	84.0
m64012_191221_044659/96143910/ccs	84	HTT	HEK293	84.0
m64012_191221_044659/97061616/ccs	84	HTT	HEK293	84.0
m64012_191221_044659/97124814/ccs	84	HTT	HEK293	84.0
m64012_191221_044659/97519848/ccs	84	HTT	HEK293	84.0
m64012_191221_044659/24249601/ccs	84	HTT	HEK293	84.0
m64012_191221_044659/75105845/ccs	84	HTT	HEK293	84.0
m64012_191221_044659/76087305/ccs	84	HTT	HEK293	84.0
m64012_191221_044659/76940310/ccs	84	HTT	HEK293	84.0
m64012_191221_044659/77465724/ccs	84	HTT	HEK293	84.0
m64012_191221_044659/77792970/ccs	84	HTT	HEK293	84.0
m64012_191221_044659/78055157/ccs	84	HTT	HEK293	84.0
m64012_191221_044659/78578150/ccs	84	HTT	HEK293	84.0
m64012_191221_044659/54067871/ccs	84	HTT	HEK293	85.0
m64012_191221_044659/55315295/ccs	84	HTT	HEK293	84.0
m64012_191221_044659/55378107/ccs	84	HTT	HEK293	84.0
m64012_191221_044659/55708279/ccs	84	HTT	HEK293	84.0
m64012_191221_044659/55968398/ccs	84	HTT	HEK293	84.0
m64012_191221_044659/56034290/ccs	84	HTT	HEK293	84.0
m64012_191221_044659/101190309/ccs	84	HTT	HEK293	84.0
m64012_191221_044659/101910150/ccs	84	HTT	HEK293	84.0
m64012_191221_044659/102368404/ccs	84	HTT	HEK293	84.0
m64012_191221_044659/102499416/ccs	84	HTT	HEK293	84.0
m64012_191221_044659/103351850/ccs	84	HTT	HEK293	84.0
m64012_191221_044659/104073509/ccs	84	HTT	HEK293	84.0
m64012_191221_044659/104465048/ccs	84	HTT	HEK293	84.0
m64012_191221_044659/104467271/ccs	84	HTT	HEK293	84.0
m64012_191221_044659/105250913/ccs	84	HTT	HEK293	84.0
m64012_191221_044659/105449179/ccs	84	HTT	HEK293	84.0
m64012_191221_044659/107218409/ccs	84	HTT	HEK293	84.0
m64012_191221_044659/91686037/ccs	84	HTT	HEK293	84.0
m64012_191221_044659/91687184/ccs	84	HTT	HEK293	84.0
m64012_191221_044659/93126731/ccs	84	HTT	HEK293	84.0
m64012_191221_044659/93521244/ccs	84	HTT	HEK293	84.0
m64012_191221_044659/93585537/ccs	84	HTT	HEK293	84.0
m64012_191221_044659/94111522/ccs	84	HTT	HEK293	84.0
m64012_191221_044659/82708066/ccs	84	HTT	HEK293	84.0
m64012_191221_044659/84017765/ccs	84	HTT	HEK293	84.0
m64012_191221_044659/84609140/ccs	84	HTT	HEK293	84.0
m64012_191221_044659/112919896/ccs	84	HTT	HEK293	84.0
m64012_191221_044659/113379065/ccs	84	HTT	HEK293	84.0
m64012_191221_044659/113639442/ccs	84	HTT	HEK293	84.0
m64012_191221_044659/114426131/ccs	84	HTT	HEK293	84.0
m64012_191221_044659/114622809/ccs	84	HTT	HEK293	84.0
m64012_191221_044659/115343922/ccs	84	HTT	HEK293	84.0
m64012_191221_044659/115540015/ccs	84	HTT	HEK293	84.0
m64012_191221_044659/115802788/ccs	84	HTT	HEK293	84.0
m64012_191221_044659/115934768/ccs	84	HTT	HEK293	84.0
m64012_191221_044659/116064453/ccs	84	HTT	HEK293	84.0
m64012_191221_044659/116983498/ccs	84	HTT	HEK293	84.0
m64012_191221_044659/118033212/ccs	84	HTT	HEK293	84.0
m64012_191221_044659/118753313/ccs	84	HTT	HEK293	84.0
m64012_191221_044659/118949019/ccs	84	HTT	HEK293	84.0
m64012_191221_044659/119212798/ccs	84	HTT	HEK293	84.0
m64012_191221_044659/68747823/ccs	84	HTT	HEK293	84.0
m64012_191221_044659/69534751/ccs	84	HTT	HEK293	84.0
m64012_191221_044659/69927968/ccs	84	HTT	HEK293	84.0
m64012_191221_044659/70060698/ccs	84	HTT	HEK293	84.0
m64012_191221_044659/71041269/ccs	84	HTT	HEK293	85.0
m64012_191221_044659/71239460/ccs	84	HTT	HEK293	84.0
m64012_191221_044659/38013751/ccs	84	HTT	HEK293	84.0
m64012_191221_044659/39781192/ccs	84	HTT	HEK293	84.0
m64012_191221_044659/127338329/ccs	84	HTT	HEK293	84.0
m64012_191221_044659/127404625/ccs	84	HTT	HEK293	84.0
m64012_191221_044659/128321791/ccs	84	HTT	HEK293	84.0
m64012_191221_044659/128518227/ccs	84	HTT	HEK293	84.0
m64012_191221_044659/129894808/ccs	84	HTT	HEK293	84.0
m64012_191221_044659/133760676/ccs	84	HTT	HEK293	84.0
m64012_191221_044659/133890358/ccs	84	HTT	HEK293	84.0
m64012_191221_044659/134546622/ccs	84	HTT	HEK293	84.0
m64012_191221_044659/134548100/ccs	84	HTT	HEK293	84.0
m64012_191221_044659/136119556/ccs	84	HTT	HEK293	84.0
m64012_191221_044659/136579488/ccs	84	HTT	HEK293	84.0
m64012_191221_044659/44827196/ccs	84	HTT	HEK293	84.0
m64012_191221_044659/45942132/ccs	84	HTT	HEK293	84.0
m64012_191221_044659/46270931/ccs	84	HTT	HEK293	84.0
m64012_191221_044659/46729908/ccs	84	HTT	HEK293	84.0
m64012_191221_044659/47252145/ccs	84	HTT	HEK293	84.0
m64012_191221_044659/109183211/ccs	84	HTT	HEK293	84.0
m64012_191221_044659/109772818/ccs	84	HTT	HEK293	84.0
m64012_191221_044659/110627478/ccs	84	HTT	HEK293	84.0
m64012_191221_044659/110692377/ccs	84	HTT	HEK293	84.0
m64012_191221_044659/111411950/ccs	84	HTT	HEK293	85.0
m64012_191221_044659/111870726/ccs	84	HTT	HEK293	84.0
m64012_191221_044659/144574061/ccs	84	HTT	HEK293	84.0
m64012_191221_044659/144770310/ccs	84	HTT	HEK293	84.0
m64012_191221_044659/145162942/ccs	84	HTT	HEK293	84.0
m64012_191221_044659/146212176/ccs	84	HTT	HEK293	84.0
m64012_191221_044659/146998824/ccs	84	HTT	HEK293	84.0
m64012_191221_044659/149095578/ccs	84	HTT	HEK293	84.0
m64012_191221_044659/149161163/ccs	84	HTT	HEK293	84.0
m64012_191221_044659/149554787/ccs	84	HTT	HEK293	84.0
m64012_191221_044659/149816831/ccs	84	HTT	HEK293	84.0
m64012_191221_044659/151258185/ccs	84	HTT	HEK293	84.0
m64012_191221_044659/151325260/ccs	84	HTT	HEK293	84.0
m64012_191221_044659/123274329/ccs	84	HTT	HEK293	84.0
m64012_191221_044659/123341107/ccs	84	HTT	HEK293	84.0
m64012_191221_044659/124454020/ccs	84	HTT	HEK293	84.0
m64012_191221_044659/126223147/ccs	84	HTT	HEK293	84.0
m64012_191221_044659/158990734/ccs	84	HTT	HEK293	84.0
m64012_191221_044659/158992728/ccs	84	HTT	HEK293	84.0
m64012_191221_044659/159646280/ccs	84	HTT	HEK293	84.0
m64012_191221_044659/159975968/ccs	84	HTT	HEK293	84.0
m64012_191221_044659/160697072/ccs	84	HTT	HEK293	84.0
m64012_191221_044659/153617854/ccs	84	HTT	HEK293	84.0
m64012_191221_044659/154665028/ccs	84	HTT	HEK293	84.0
m64012_191221_044659/169544411/ccs	84	HTT	HEK293	84.0
m64012_191221_044659/169740898/ccs	84	HTT	HEK293	84.0
m64012_191221_044659/169805215/ccs	84	HTT	HEK293	84.0
m64012_191221_044659/169869878/ccs	84	HTT	HEK293	84.0
m64012_191221_044659/170329048/ccs	84	HTT	HEK293	84.0
m64012_191221_044659/170655997/ccs	84	HTT	HEK293	84.0
m64012_191221_044659/171509323/ccs	84	HTT	HEK293	84.0
m64012_191221_044659/171573892/ccs	84	HTT	HEK293	84.0
m64012_191221_044659/171771482/ccs	84	HTT	HEK293	84.0
m64012_191221_044659/131991878/ccs	84	HTT	HEK293	84.0
m64012_191221_044659/132843104/ccs	84	HTT	HEK293	84.0
m64012_191221_044659/120063368/ccs	84	HTT	HEK293	84.0
m64012_191221_044659/120325355/ccs	84	HTT	HEK293	84.0
m64012_191221_044659/120783541/ccs	84	HTT	HEK293	84.0
m64012_191221_044659/121178271/ccs	84	HTT	HEK293	84.0
m64012_191221_044659/121244196/ccs	84	HTT	HEK293	84.0
m64012_191221_044659/122554878/ccs	84	HTT	HEK293	83.0
m64012_191221_044659/100074142/ccs	84	HTT	HEK293	84.0
m64012_191221_044659/178127719/ccs	84	HTT	HEK293	84.0
m64012_191221_044659/165937331/ccs	84	HTT	HEK293	84.0
m64012_191221_044659/86443257/ccs	84	HTT	HEK293	84.0
m64012_191221_044659/87230018/ccs	84	HTT	HEK293	84.0
m64012_191221_044659/87558071/ccs	84	HTT	HEK293	84.0
m64012_191221_044659/88278861/ccs	84	HTT	HEK293	84.0
m64012_191221_044659/88279448/ccs	84	HTT	HEK293	84.0
m64012_191221_044659/88540168/ccs	84	HTT	HEK293	84.0
m64012_191221_044659/89326975/ccs	84	HTT	HEK293	84.0
m64012_191221_044659/89327053/ccs	84	HTT	HEK293	84.0
m64012_191221_044659/90244226/ccs	84	HTT	HEK293	84.0
m64012_191221_044659/173934346/ccs	84	HTT	HEK293	84.0
m64012_191221_044659/174459025/ccs	84	HTT	HEK293	84.0
m64012_191221_044659/137693748/ccs	84	HTT	HEK293	84.0
m64012_191221_044659/137954353/ccs	84	HTT	HEK293	85.0
m64012_191221_044659/139657263/ccs	84	HTT	HEK293	84.0
m64012_191221_044659/139855536/ccs	84	HTT	HEK293	84.0
m64012_191221_044659/139986039/ccs	84	HTT	HEK293	84.0
m64012_191221_044659/140380646/ccs	84	HTT	HEK293	84.0
m64012_191221_044659/156698653/ccs	84	HTT	HEK293	84.0
m64012_191221_044659/157024867/ccs	84	HTT	HEK293	81.0
m64012_191221_044659/157813093/ccs	84	HTT	HEK293	84.0
m64012_191221_044659/158598019/ccs	84	HTT	HEK293	84.0
m64012_191221_044659/71893408/ccs	84	HTT	HEK293	84.0
m64012_191221_044659/72418411/ccs	84	HTT	HEK293	85.0
m64012_191221_044659/73663469/ccs	84	HTT	HEK293	84.0
m64012_191221_044659/74058236/ccs	84	HTT	HEK293	84.0
m64012_191221_044659/74777214/ccs	84	HTT	HEK293	85.0
m64012_191221_044659/166200909/ccs	84	HTT	HEK293	84.0
m64012_191221_044659/167838597/ccs	84	HTT	HEK293	84.0
m64012_191221_044659/168167500/ccs	84	HTT	HEK293	84.0
m64012_191221_044659/168689811/ccs	84	HTT	HEK293	83.0
m64012_191221_044659/168887227/ccs	84	HTT	HEK293	86.0
m64012_191221_044659/169084027/ccs	84	HTT	HEK293	84.0
m64012_191221_044659/140969414/ccs	84	HTT	HEK293	84.0
m64012_191221_044659/141036295/ccs	84	HTT	HEK293	84.0
m64012_191221_044659/143001329/ccs	84	HTT	HEK293	85.0
m64012_191221_044659/143133187/ccs	84	HTT	HEK293	84.0
m64012_191221_044659/31850805/ccs	84	HTT	HEK293	84.0
m64012_191221_044659/21497925/ccs	84	HTT	HEK293	84.0
m64012_191221_044659/105383363/ccs	84	HTT	HEK293	86.0
m64012_191221_044659/26738819/ccs	85	HTT	HEK293	85.0
m64012_191221_044659/27133580/ccs	85	HTT	HEK293	85.0
m64012_191221_044659/27526359/ccs	85	HTT	HEK293	85.0
m64012_191221_044659/47646113/ccs	85	HTT	HEK293	85.0
m64012_191221_044659/48891628/ccs	85	HTT	HEK293	85.0
m64012_191221_044659/50660356/ccs	85	HTT	HEK293	85.0
m64012_191221_044659/37095518/ccs	85	HTT	HEK293	85.0
m64012_191221_044659/59246136/ccs	85	HTT	HEK293	87.0
m64012_191221_044659/32244513/ccs	85	HTT	HEK293	85.0
m64012_191221_044659/41945363/ccs	85	HTT	HEK293	85.0
m64012_191221_044659/56557683/ccs	85	HTT	HEK293	85.0
m64012_191221_044659/83363361/ccs	85	HTT	HEK293	87.0
m64012_191221_044659/116327438/ccs	85	HTT	HEK293	85.0
m64012_191221_044659/68553002/ccs	85	HTT	HEK293	85.0
m64012_191221_044659/133563216/ccs	85	HTT	HEK293	86.0
m64012_191221_044659/136905467/ccs	85	HTT	HEK293	85.0
m64012_191221_044659/160038986/ccs	85	HTT	HEK293	85.0
m64012_191221_044659/131335229/ccs	85	HTT	HEK293	85.0
m64012_191221_044659/100270508/ccs	85	HTT	HEK293	84.0
m64012_191221_044659/176686303/ccs	85	HTT	HEK293	86.0
m64012_191221_044659/87951002/ccs	85	HTT	HEK293	85.0
m64012_191221_044659/53674148/ccs	85	HTT	HEK293	85.0
m64012_191221_044659/94176198/ccs	85	HTT	HEK293	85.0
m64012_191221_044659/95814687/ccs	85	HTT	HEK293	85.0
m64012_191221_044659/108594381/ccs	85	HTT	HEK293	86.0
m64012_191221_044659/109052859/ccs	85	HTT	HEK293	86.0
m64012_191221_044659/145687935/ccs	85	HTT	HEK293	86.0
m64012_191221_044659/98239450/ccs	85	HTT	HEK293	85.0
m64012_191221_044659/165741195/ccs	85	HTT	HEK293	85.0
m64012_191221_044659/173083381/ccs	85	HTT	HEK293	86.0
m64012_191221_044659/176293457/ccs	85	HTT	HEK293	85.0
m64012_191221_044659/138478516/ccs	85	HTT	HEK293	86.0
m64012_191221_044659/156237894/ccs	85	HTT	HEK293	85.0
m64012_191221_044659/73598507/ccs	85	HTT	HEK293	85.0
m64012_191221_044659/143065912/ccs	85	HTT	HEK293	85.0
m64012_191221_044659/6161399/ccs	86	HTT	HEK293	87.0
m64012_191221_044659/7211566/ccs	86	HTT	HEK293	86.0
m64012_191221_044659/7734293/ccs	86	HTT	HEK293	86.0
m64012_191221_044659/49874219/ccs	86	HTT	HEK293	86.0
m64012_191221_044659/8979411/ccs	86	HTT	HEK293	86.0
m64012_191221_044659/58460908/ccs	86	HTT	HEK293	86.0
m64012_191221_044659/81462491/ccs	86	HTT	HEK293	86.0
m64012_191221_044659/75498434/ccs	86	HTT	HEK293	86.0
m64012_191221_044659/84083744/ccs	86	HTT	HEK293	86.0
m64012_191221_044659/117047693/ccs	86	HTT	HEK293	86.0
m64012_191221_044659/137168630/ccs	86	HTT	HEK293	86.0
m64012_191221_044659/160303769/ccs	86	HTT	HEK293	86.0
m64012_191221_044659/152765633/ccs	86	HTT	HEK293	86.0
m64012_191221_044659/130747123/ccs	86	HTT	HEK293	86.0
m64012_191221_044659/88736873/ccs	86	HTT	HEK293	86.0
m64012_191221_044659/175901058/ccs	86	HTT	HEK293	86.0
m64012_191221_044659/168755854/ccs	86	HTT	HEK293	86.0
m64012_191221_044659/1640986/ccs	86	HTT	HEK293	86.0
m64012_191221_044659/13830283/ccs	86	HTT	HEK293	87.0
m64012_191221_044659/52954423/ccs	86	HTT	HEK293	87.0
m64012_191221_044659/49152462/ccs	86	HTT	HEK293	88.0
m64012_191221_044659/11404089/ccs	86	HTT	HEK293	86.0
m64012_191221_044659/33227749/ccs	86	HTT	HEK293	85.0
m64012_191221_044659/66651034/ccs	86	HTT	HEK293	86.0
m64012_191221_044659/23855572/ccs	86	HTT	HEK293	86.0
m64012_191221_044659/53870842/ccs	86	HTT	HEK293	86.0
m64012_191221_044659/130941184/ccs	86	HTT	HEK293	86.0
m64012_191221_044659/164235871/ccs	86	HTT	HEK293	86.0
m64012_191221_044659/156435536/ccs	86	HTT	HEK293	87.0
m64012_191221_044659/168297694/ccs	86	HTT	HEK293	86.0
m64012_191221_044659/590639/ccs	87	HTT	HEK293	87.0
m64012_191221_044659/1507811/ccs	87	HTT	HEK293	87.0
m64012_191221_044659/1966938/ccs	87	HTT	HEK293	87.0
m64012_191221_044659/4262449/ccs	87	HTT	HEK293	87.0
m64012_191221_044659/26477948/ccs	87	HTT	HEK293	87.0
m64012_191221_044659/27919115/ccs	87	HTT	HEK293	87.0
m64012_191221_044659/28444816/ccs	87	HTT	HEK293	87.0
m64012_191221_044659/29230136/ccs	87	HTT	HEK293	87.0
m64012_191221_044659/4785649/ccs	87	HTT	HEK293	88.0
m64012_191221_044659/8260031/ccs	87	HTT	HEK293	87.0
m64012_191221_044659/13764452/ccs	87	HTT	HEK293	87.0
m64012_191221_044659/15139960/ccs	87	HTT	HEK293	88.0
m64012_191221_044659/16319977/ccs	87	HTT	HEK293	87.0
m64012_191221_044659/50922032/ccs	87	HTT	HEK293	87.0
m64012_191221_044659/51577315/ccs	87	HTT	HEK293	87.0
m64012_191221_044659/52758725/ccs	87	HTT	HEK293	87.0
m64012_191221_044659/49087827/ccs	87	HTT	HEK293	87.0
m64012_191221_044659/49415689/ccs	87	HTT	HEK293	87.0
m64012_191221_044659/50004302/ccs	87	HTT	HEK293	87.0
m64012_191221_044659/50463387/ccs	87	HTT	HEK293	87.0
m64012_191221_044659/9307047/ccs	87	HTT	HEK293	87.0
m64012_191221_044659/10420479/ccs	87	HTT	HEK293	87.0
m64012_191221_044659/11338588/ccs	87	HTT	HEK293	87.0
m64012_191221_044659/34473139/ccs	87	HTT	HEK293	87.0
m64012_191221_044659/35588578/ccs	87	HTT	HEK293	87.0
m64012_191221_044659/35848776/ccs	87	HTT	HEK293	88.0
m64012_191221_044659/35849880/ccs	87	HTT	HEK293	87.0
m64012_191221_044659/36438970/ccs	87	HTT	HEK293	87.0
m64012_191221_044659/36635903/ccs	87	HTT	HEK293	87.0
m64012_191221_044659/36897584/ccs	87	HTT	HEK293	87.0
m64012_191221_044659/60033627/ccs	87	HTT	HEK293	87.0
m64012_191221_044659/60360346/ccs	87	HTT	HEK293	87.0
m64012_191221_044659/60622459/ccs	87	HTT	HEK293	87.0
m64012_191221_044659/62326595/ccs	87	HTT	HEK293	87.0
m64012_191221_044659/62587290/ccs	87	HTT	HEK293	87.0
m64012_191221_044659/63505375/ccs	87	HTT	HEK293	87.0
m64012_191221_044659/29950007/ccs	87	HTT	HEK293	87.0
m64012_191221_044659/30868064/ccs	87	HTT	HEK293	87.0
m64012_191221_044659/32574220/ccs	87	HTT	HEK293	87.0
m64012_191221_044659/65471177/ccs	87	HTT	HEK293	87.0
m64012_191221_044659/65995686/ccs	87	HTT	HEK293	87.0
m64012_191221_044659/67045818/ccs	87	HTT	HEK293	87.0
m64012_191221_044659/20187036/ccs	87	HTT	HEK293	87.0
m64012_191221_044659/95684158/ccs	87	HTT	HEK293	87.0
m64012_191221_044659/26148866/ccs	87	HTT	HEK293	87.0
m64012_191221_044659/75893488/ccs	87	HTT	HEK293	87.0
m64012_191221_044659/75958385/ccs	87	HTT	HEK293	87.0
m64012_191221_044659/56164767/ccs	87	HTT	HEK293	87.0
m64012_191221_044659/101320379/ccs	87	HTT	HEK293	87.0
m64012_191221_044659/103090952/ccs	87	HTT	HEK293	87.0
m64012_191221_044659/104138628/ccs	87	HTT	HEK293	87.0
m64012_191221_044659/105842222/ccs	87	HTT	HEK293	87.0
m64012_191221_044659/106169360/ccs	87	HTT	HEK293	88.0
m64012_191221_044659/91554417/ccs	87	HTT	HEK293	87.0
m64012_191221_044659/82247963/ccs	87	HTT	HEK293	87.0
m64012_191221_044659/83951766/ccs	87	HTT	HEK293	87.0
m64012_191221_044659/84346463/ccs	87	HTT	HEK293	87.0
m64012_191221_044659/112198112/ccs	87	HTT	HEK293	87.0
m64012_191221_044659/112986629/ccs	87	HTT	HEK293	87.0
m64012_191221_044659/114295664/ccs	87	HTT	HEK293	87.0
m64012_191221_044659/115935709/ccs	87	HTT	HEK293	87.0
m64012_191221_044659/116132034/ccs	87	HTT	HEK293	87.0
m64012_191221_044659/116393458/ccs	87	HTT	HEK293	87.0
m64012_191221_044659/116589753/ccs	87	HTT	HEK293	88.0
m64012_191221_044659/70254921/ccs	87	HTT	HEK293	87.0
m64012_191221_044659/71435262/ccs	87	HTT	HEK293	88.0
m64012_191221_044659/38142419/ccs	87	HTT	HEK293	87.0
m64012_191221_044659/38472336/ccs	87	HTT	HEK293	87.0
m64012_191221_044659/40765325/ccs	87	HTT	HEK293	87.0
m64012_191221_044659/128910110/ccs	87	HTT	HEK293	87.0
m64012_191221_044659/129698131/ccs	87	HTT	HEK293	87.0
m64012_191221_044659/129892734/ccs	87	HTT	HEK293	87.0
m64012_191221_044659/136579816/ccs	87	HTT	HEK293	86.0
m64012_191221_044659/136775359/ccs	87	HTT	HEK293	87.0
m64012_191221_044659/137298399/ccs	87	HTT	HEK293	87.0
m64012_191221_044659/46271019/ccs	87	HTT	HEK293	87.0
m64012_191221_044659/47579542/ccs	87	HTT	HEK293	87.0
m64012_191221_044659/110233940/ccs	87	HTT	HEK293	87.0
m64012_191221_044659/111476969/ccs	87	HTT	HEK293	87.0
m64012_191221_044659/111478741/ccs	87	HTT	HEK293	87.0
m64012_191221_044659/111673714/ccs	87	HTT	HEK293	88.0
m64012_191221_044659/146080529/ccs	87	HTT	HEK293	87.0
m64012_191221_044659/147457520/ccs	87	HTT	HEK293	87.0
m64012_191221_044659/150274420/ccs	87	HTT	HEK293	87.0
m64012_191221_044659/151126801/ccs	87	HTT	HEK293	87.0
m64012_191221_044659/123471913/ccs	87	HTT	HEK293	87.0
m64012_191221_044659/125829293/ccs	87	HTT	HEK293	87.0
m64012_191221_044659/125961867/ccs	87	HTT	HEK293	87.0
m64012_191221_044659/158860047/ccs	87	HTT	HEK293	87.0
m64012_191221_044659/159057437/ccs	87	HTT	HEK293	87.0
m64012_191221_044659/159450849/ccs	87	HTT	HEK293	87.0
m64012_191221_044659/160892240/ccs	87	HTT	HEK293	87.0
m64012_191221_044659/161089365/ccs	87	HTT	HEK293	87.0
m64012_191221_044659/161810669/ccs	87	HTT	HEK293	87.0
m64012_191221_044659/162007602/ccs	87	HTT	HEK293	87.0
m64012_191221_044659/152241118/ccs	87	HTT	HEK293	87.0
m64012_191221_044659/169608663/ccs	87	HTT	HEK293	87.0
m64012_191221_044659/170985534/ccs	87	HTT	HEK293	87.0
m64012_191221_044659/171050015/ccs	87	HTT	HEK293	87.0
m64012_191221_044659/171509028/ccs	87	HTT	HEK293	87.0
m64012_191221_044659/171835462/ccs	87	HTT	HEK293	87.0
m64012_191221_044659/131334352/ccs	87	HTT	HEK293	87.0
m64012_191221_044659/131729271/ccs	87	HTT	HEK293	87.0
m64012_191221_044659/131859404/ccs	87	HTT	HEK293	87.0
m64012_191221_044659/132055201/ccs	87	HTT	HEK293	87.0
m64012_191221_044659/132777190/ccs	87	HTT	HEK293	87.0
m64012_191221_044659/133366441/ccs	87	HTT	HEK293	87.0
m64012_191221_044659/119474546/ccs	87	HTT	HEK293	87.0
m64012_191221_044659/120916045/ccs	87	HTT	HEK293	87.0
m64012_191221_044659/122356396/ccs	87	HTT	HEK293	87.0
m64012_191221_044659/176818625/ccs	87	HTT	HEK293	87.0
m64012_191221_044659/178456027/ccs	87	HTT	HEK293	87.0
m64012_191221_044659/162989867/ccs	87	HTT	HEK293	87.0
m64012_191221_044659/163053783/ccs	87	HTT	HEK293	87.0
m64012_191221_044659/163580347/ccs	87	HTT	HEK293	87.0
m64012_191221_044659/88277284/ccs	87	HTT	HEK293	87.0
m64012_191221_044659/89065129/ccs	87	HTT	HEK293	87.0
m64012_191221_044659/89983324/ccs	87	HTT	HEK293	87.0
m64012_191221_044659/175114102/ccs	87	HTT	HEK293	87.0
m64012_191221_044659/139004049/ccs	87	HTT	HEK293	87.0
m64012_191221_044659/139396338/ccs	87	HTT	HEK293	87.0
m64012_191221_044659/139921355/ccs	87	HTT	HEK293	87.0
m64012_191221_044659/156565714/ccs	87	HTT	HEK293	87.0
m64012_191221_044659/156699393/ccs	87	HTT	HEK293	87.0
m64012_191221_044659/157483651/ccs	87	HTT	HEK293	87.0
m64012_191221_044659/158599526/ccs	87	HTT	HEK293	87.0
m64012_191221_044659/158662883/ccs	87	HTT	HEK293	87.0
m64012_191221_044659/73729651/ccs	87	HTT	HEK293	89.0
m64012_191221_044659/167052114/ccs	87	HTT	HEK293	87.0
m64012_191221_044659/167117812/ccs	87	HTT	HEK293	87.0
m64012_191221_044659/169084236/ccs	87	HTT	HEK293	87.0
m64012_191221_044659/142477427/ccs	87	HTT	HEK293	87.0
m64012_191221_044659/143459528/ccs	87	HTT	HEK293	87.0
m64012_191221_044659/143526704/ccs	87	HTT	HEK293	87.0
m64012_191221_044659/1180072/ccs	87	HTT	HEK293	87.0
m64012_191221_044659/3539800/ccs	87	HTT	HEK293	87.0
m64012_191221_044659/27395975/ccs	87	HTT	HEK293	87.0
m64012_191221_044659/28116661/ccs	87	HTT	HEK293	87.0
m64012_191221_044659/28443762/ccs	87	HTT	HEK293	87.0
m64012_191221_044659/29295021/ccs	87	HTT	HEK293	87.0
m64012_191221_044659/7408227/ccs	87	HTT	HEK293	87.0
m64012_191221_044659/7537090/ccs	87	HTT	HEK293	87.0
m64012_191221_044659/13828751/ccs	87	HTT	HEK293	87.0
m64012_191221_044659/17631636/ccs	87	HTT	HEK293	88.0
m64012_191221_044659/51316855/ccs	87	HTT	HEK293	87.0
m64012_191221_044659/52103291/ccs	87	HTT	HEK293	87.0
m64012_191221_044659/52298500/ccs	87	HTT	HEK293	87.0
m64012_191221_044659/52430068/ccs	87	HTT	HEK293	87.0
m64012_191221_044659/53215243/ccs	87	HTT	HEK293	87.0
m64012_191221_044659/47776942/ccs	87	HTT	HEK293	87.0
m64012_191221_044659/50201330/ccs	87	HTT	HEK293	87.0
m64012_191221_044659/11535230/ccs	87	HTT	HEK293	87.0
m64012_191221_044659/12911931/ccs	87	HTT	HEK293	87.0
m64012_191221_044659/13372214/ccs	87	HTT	HEK293	87.0
m64012_191221_044659/57739590/ccs	87	HTT	HEK293	87.0
m64012_191221_044659/58786314/ccs	87	HTT	HEK293	87.0
m64012_191221_044659/58851845/ccs	87	HTT	HEK293	87.0
m64012_191221_044659/58917277/ccs	87	HTT	HEK293	88.0
m64012_191221_044659/60884253/ccs	87	HTT	HEK293	87.0
m64012_191221_044659/61671791/ccs	87	HTT	HEK293	87.0
m64012_191221_044659/64291566/ccs	87	HTT	HEK293	88.0
m64012_191221_044659/30279120/ccs	87	HTT	HEK293	87.0
m64012_191221_044659/32965437/ccs	87	HTT	HEK293	87.0
m64012_191221_044659/41878812/ccs	87	HTT	HEK293	87.0
m64012_191221_044659/43453006/ccs	87	HTT	HEK293	87.0
m64012_191221_044659/78774607/ccs	87	HTT	HEK293	88.0
m64012_191221_044659/80807426/ccs	87	HTT	HEK293	87.0
m64012_191221_044659/81659175/ccs	87	HTT	HEK293	87.0
m64012_191221_044659/19596978/ccs	87	HTT	HEK293	87.0
m64012_191221_044659/20710377/ccs	87	HTT	HEK293	87.0
m64012_191221_044659/96339012/ccs	87	HTT	HEK293	87.0
m64012_191221_044659/77530662/ccs	87	HTT	HEK293	87.0
m64012_191221_044659/56951919/ccs	87	HTT	HEK293	87.0
m64012_191221_044659/57018455/ccs	87	HTT	HEK293	87.0
m64012_191221_044659/57344848/ccs	87	HTT	HEK293	87.0
m64012_191221_044659/107021856/ccs	87	HTT	HEK293	88.0
m64012_191221_044659/107414292/ccs	87	HTT	HEK293	87.0
m64012_191221_044659/92144065/ccs	87	HTT	HEK293	87.0
m64012_191221_044659/84345819/ccs	87	HTT	HEK293	89.0
m64012_191221_044659/84870108/ccs	87	HTT	HEK293	87.0
m64012_191221_044659/86379174/ccs	87	HTT	HEK293	88.0
m64012_191221_044659/113510813/ccs	87	HTT	HEK293	87.0
m64012_191221_044659/113837330/ccs	87	HTT	HEK293	87.0
m64012_191221_044659/38275405/ccs	87	HTT	HEK293	87.0
m64012_191221_044659/39782894/ccs	87	HTT	HEK293	88.0
m64012_191221_044659/128385927/ccs	87	HTT	HEK293	87.0
m64012_191221_044659/136315122/ccs	87	HTT	HEK293	87.0
m64012_191221_044659/136578541/ccs	87	HTT	HEK293	87.0
m64012_191221_044659/46270389/ccs	87	HTT	HEK293	87.0
m64012_191221_044659/47581100/ccs	87	HTT	HEK293	87.0
m64012_191221_044659/109184180/ccs	87	HTT	HEK293	87.0
m64012_191221_044659/151388814/ccs	87	HTT	HEK293	87.0
m64012_191221_044659/123339162/ccs	87	HTT	HEK293	87.0
m64012_191221_044659/124126285/ccs	87	HTT	HEK293	87.0
m64012_191221_044659/124454752/ccs	87	HTT	HEK293	87.0
m64012_191221_044659/125829818/ccs	87	HTT	HEK293	87.0
m64012_191221_044659/159057900/ccs	87	HTT	HEK293	88.0
m64012_191221_044659/151520987/ccs	87	HTT	HEK293	87.0
m64012_191221_044659/152896894/ccs	87	HTT	HEK293	88.0
m64012_191221_044659/153355703/ccs	87	HTT	HEK293	87.0
m64012_191221_044659/154140891/ccs	87	HTT	HEK293	87.0
m64012_191221_044659/170198786/ccs	87	HTT	HEK293	87.0
m64012_191221_044659/171575286/ccs	87	HTT	HEK293	87.0
m64012_191221_044659/171901063/ccs	87	HTT	HEK293	87.0
m64012_191221_044659/131663667/ccs	87	HTT	HEK293	87.0
m64012_191221_044659/132319142/ccs	87	HTT	HEK293	87.0
m64012_191221_044659/132777470/ccs	87	HTT	HEK293	87.0
m64012_191221_044659/119473892/ccs	87	HTT	HEK293	87.0
m64012_191221_044659/120586344/ccs	87	HTT	HEK293	87.0
m64012_191221_044659/121308488/ccs	87	HTT	HEK293	88.0
m64012_191221_044659/122422687/ccs	87	HTT	HEK293	87.0
m64012_191221_044659/98960356/ccs	87	HTT	HEK293	87.0
m64012_191221_044659/100206076/ccs	87	HTT	HEK293	87.0
m64012_191221_044659/100271833/ccs	87	HTT	HEK293	87.0
m64012_191221_044659/100665442/ccs	87	HTT	HEK293	87.0
m64012_191221_044659/177931259/ccs	87	HTT	HEK293	87.0
m64012_191221_044659/164694665/ccs	87	HTT	HEK293	87.0
m64012_191221_044659/165216751/ccs	87	HTT	HEK293	87.0
m64012_191221_044659/165348782/ccs	87	HTT	HEK293	87.0
m64012_191221_044659/86901932/ccs	87	HTT	HEK293	87.0
m64012_191221_044659/86968949/ccs	87	HTT	HEK293	87.0
m64012_191221_044659/89654705/ccs	87	HTT	HEK293	87.0
m64012_191221_044659/174459367/ccs	87	HTT	HEK293	87.0
m64012_191221_044659/176096362/ccs	87	HTT	HEK293	87.0
m64012_191221_044659/137823699/ccs	87	HTT	HEK293	87.0
m64012_191221_044659/156239291/ccs	87	HTT	HEK293	87.0
m64012_191221_044659/157157906/ccs	87	HTT	HEK293	87.0
m64012_191221_044659/157680213/ccs	87	HTT	HEK293	87.0
m64012_191221_044659/158729915/ccs	87	HTT	HEK293	87.0
m64012_191221_044659/72353886/ccs	87	HTT	HEK293	88.0
m64012_191221_044659/74581207/ccs	87	HTT	HEK293	87.0
m64012_191221_044659/167184132/ccs	87	HTT	HEK293	87.0
m64012_191221_044659/142673145/ccs	87	HTT	HEK293	88.0
m64012_191221_044659/16319836/ccs	88	HTT	HEK293	88.0
m64012_191221_044659/59901103/ccs	88	HTT	HEK293	88.0
m64012_191221_044659/147587582/ccs	88	HTT	HEK293	88.0
m64012_191221_044659/98501310/ccs	88	HTT	HEK293	88.0
m64012_191221_044659/139657426/ccs	88	HTT	HEK293	88.0
m64012_191221_044659/158599108/ccs	88	HTT	HEK293	88.0
m64012_191221_044659/59310456/ccs	88	HTT	HEK293	88.0
m64012_191221_044659/77202740/ccs	88	HTT	HEK293	88.0
m64012_191221_044659/77531777/ccs	88	HTT	HEK293	89.0
m64012_191221_044659/144376709/ccs	88	HTT	HEK293	88.0
m64012_191221_044659/123863135/ccs	88	HTT	HEK293	88.0
m64012_191221_044659/162334335/ccs	88	HTT	HEK293	88.0
m64012_191221_044659/172818444/ccs	88	HTT	HEK293	88.0
m64012_191221_044659/168822044/ccs	88	HTT	HEK293	88.0
m64012_191221_044659/27265417/ccs	89	HTT	HEK293	89.0
m64012_191221_044659/52955470/ccs	89	HTT	HEK293	89.0
m64012_191221_044659/61146002/ccs	89	HTT	HEK293	85.0
m64012_191221_044659/57083267/ccs	89	HTT	HEK293	89.0
m64012_191221_044659/111609511/ccs	89	HTT	HEK293	89.0
m64012_191221_044659/145031457/ccs	89	HTT	HEK293	90.0
m64012_191221_044659/124125315/ccs	89	HTT	HEK293	89.0
m64012_191221_044659/28248016/ccs	89	HTT	HEK293	89.0
m64012_191221_044659/113968522/ccs	89	HTT	HEK293	90.0
m64012_191221_044659/117966102/ccs	89	HTT	HEK293	93.0
m64012_191221_044659/150471276/ccs	89	HTT	HEK293	89.0
m64012_191221_044659/171181994/ccs	89	HTT	HEK293	89.0
m64012_191221_044659/26806272/ccs	90	HTT	HEK293	90.0
m64012_191221_044659/6030856/ccs	90	HTT	HEK293	90.0
m64012_191221_044659/50334178/ccs	90	HTT	HEK293	90.0
m64012_191221_044659/36832825/ccs	90	HTT	HEK293	90.0
m64012_191221_044659/57869978/ccs	90	HTT	HEK293	90.0
m64012_191221_044659/64291496/ccs	90	HTT	HEK293	90.0
m64012_191221_044659/21301887/ccs	90	HTT	HEK293	90.0
m64012_191221_044659/86311710/ccs	90	HTT	HEK293	90.0
m64012_191221_044659/118294170/ccs	90	HTT	HEK293	91.0
m64012_191221_044659/68354791/ccs	90	HTT	HEK293	91.0
m64012_191221_044659/38079199/ccs	90	HTT	HEK293	90.0
m64012_191221_044659/135987648/ccs	90	HTT	HEK293	90.0
m64012_191221_044659/46596772/ccs	90	HTT	HEK293	90.0
m64012_191221_044659/123142854/ccs	90	HTT	HEK293	90.0
m64012_191221_044659/160106523/ccs	90	HTT	HEK293	90.0
m64012_191221_044659/169937282/ccs	90	HTT	HEK293	90.0
m64012_191221_044659/131531810/ccs	90	HTT	HEK293	90.0
m64012_191221_044659/158599421/ccs	90	HTT	HEK293	90.0
m64012_191221_044659/73861310/ccs	90	HTT	HEK293	90.0
m64012_191221_044659/33948900/ccs	90	HTT	HEK293	88.0
m64012_191221_044659/25888461/ccs	90	HTT	HEK293	90.0
m64012_191221_044659/147849731/ccs	90	HTT	HEK293	90.0
m64012_191221_044659/119669987/ccs	90	HTT	HEK293	90.0
m64012_191221_044659/88343993/ccs	90	HTT	HEK293	90.0
m64012_191221_044659/137562908/ccs	90	HTT	HEK293	91.0
m64012_191221_044659/35785385/ccs	91	HTT	HEK293	84.0
m64012_191221_044659/25363704/ccs	91	HTT	HEK293	88.0
m64012_191221_044659/57541085/ccs	91	HTT	HEK293	91.0
m64012_191221_044659/40962391/ccs	91	HTT	HEK293	92.0
m64012_191221_044659/113313871/ccs	91	HTT	HEK293	91.0
m64012_191221_044659/145426451/ccs	91	HTT	HEK293	91.0
m64012_191221_044659/149291666/ccs	91	HTT	HEK293	91.0
m64012_191221_044659/94503105/ccs	93	HTT	HEK293	94.0
m64012_191221_044659/49809717/ccs	84	FMR1	NA13664	85.0
m64012_191221_044659/124455765/ccs	87	FMR1	NA13664	88.0
m64012_191221_044659/136186086/ccs	87	FMR1	NA13664	88.0
m64012_191221_044659/46399883/ccs	87	FMR1	NA13664	88.0
m64012_191221_044659/160171560/ccs	88	FMR1	NA13664	89.0
m64012_191221_044659/46859512/ccs	89	FMR1	NA13664	90.0
m64012_191221_044659/10420536/ccs	90	FMR1	NA13664	91.0
m64012_191221_044659/16122037/ccs	90	FMR1	NA13664	91.0
m64012_191221_044659/40307251/ccs	90	FMR1	NA13664	91.0
m64012_191221_044659/44566997/ccs	90	FMR1	NA13664	91.0
m64012_191221_044659/1771201/ccs	90	FMR1	NA13664	91.0
m64012_191221_044659/1901664/ccs	90	FMR1	NA13664	91.0
m64012_191221_044659/71107491/ccs	90	FMR1	NA13664	91.0
m64012_191221_044659/71305181/ccs	90	FMR1	NA13664	91.0
m64012_191221_044659/71631542/ccs	90	FMR1	NA13664	92.0
m64012_191221_044659/96142011/ccs	90	FMR1	NA13664	90.0
m64012_191221_044659/82839216/ccs	90	FMR1	NA13664	91.0
m64012_191221_044659/83363421/ccs	90	FMR1	NA13664	92.0
m64012_191221_044659/69732718/ccs	90	FMR1	NA13664	91.0
m64012_191221_044659/32310756/ccs	90	FMR1	NA13664	91.0
m64012_191221_044659/112527656/ccs	90	FMR1	NA13664	91.0
m64012_191221_044659/113115980/ccs	90	FMR1	NA13664	91.0
m64012_191221_044659/90572480/ccs	90	FMR1	NA13664	91.0
m64012_191221_044659/91751117/ccs	90	FMR1	NA13664	91.0
m64012_191221_044659/92604085/ccs	90	FMR1	NA13664	91.0
m64012_191221_044659/116523997/ccs	90	FMR1	NA13664	91.0
m64012_191221_044659/123144003/ccs	90	FMR1	NA13664	91.0
m64012_191221_044659/124519015/ccs	90	FMR1	NA13664	91.0
m64012_191221_044659/51906738/ccs	90	FMR1	NA13664	90.0
m64012_191221_044659/153944264/ccs	90	FMR1	NA13664	91.0
m64012_191221_044659/157221118/ccs	90	FMR1	NA13664	91.0
m64012_191221_044659/158205286/ccs	90	FMR1	NA13664	91.0
m64012_191221_044659/158335803/ccs	90	FMR1	NA13664	91.0
m64012_191221_044659/178981654/ccs	90	FMR1	NA13664	91.0
m64012_191221_044659/163578165/ccs	90	FMR1	NA13664	91.0
m64012_191221_044659/60293997/ccs	90	FMR1	NA13664	91.0
m64012_191221_044659/62128356/ccs	90	FMR1	NA13664	91.0
m64012_191221_044659/62128898/ccs	90	FMR1	NA13664	91.0
m64012_191221_044659/62522056/ccs	90	FMR1	NA13664	91.0
m64012_191221_044659/64684799/ccs	90	FMR1	NA13664	92.0
m64012_191221_044659/173737376/ccs	90	FMR1	NA13664	91.0
m64012_191221_044659/131271468/ccs	90	FMR1	NA13664	91.0
m64012_191221_044659/131926689/ccs	90	FMR1	NA13664	91.0
m64012_191221_044659/133368447/ccs	90	FMR1	NA13664	91.0
m64012_191221_044659/135660796/ccs	90	FMR1	NA13664	91.0
m64012_191221_044659/77267571/ccs	90	FMR1	NA13664	91.0
m64012_191221_044659/168559270/ccs	90	FMR1	NA13664	91.0
m64012_191221_044659/147851830/ccs	90	FMR1	NA13664	91.0
m64012_191221_044659/20515063/ccs	90	FMR1	NA13664	92.0
m64012_191221_044659/21497305/ccs	90	FMR1	NA13664	91.0
m64012_191221_044659/12518499/ccs	90	FMR1	NA13664	91.0
m64012_191221_044659/41814283/ccs	90	FMR1	NA13664	91.0
m64012_191221_044659/1835475/ccs	90	FMR1	NA13664	91.0
m64012_191221_044659/2231113/ccs	90	FMR1	NA13664	91.0
m64012_191221_044659/6816971/ccs	90	FMR1	NA13664	91.0
m64012_191221_044659/6884014/ccs	90	FMR1	NA13664	91.0
m64012_191221_044659/7408203/ccs	90	FMR1	NA13664	91.0
m64012_191221_044659/74580283/ccs	90	FMR1	NA13664	91.0
m64012_191221_044659/99484173/ccs	90	FMR1	NA13664	91.0
m64012_191221_044659/99748197/ccs	90	FMR1	NA13664	91.0
m64012_191221_044659/101189799/ccs	90	FMR1	NA13664	91.0
m64012_191221_044659/85787495/ccs	90	FMR1	NA13664	91.0
m64012_191221_044659/86902814/ccs	90	FMR1	NA13664	91.0
m64012_191221_044659/65798525/ccs	90	FMR1	NA13664	91.0
m64012_191221_044659/32506610/ccs	90	FMR1	NA13664	91.0
m64012_191221_044659/38208432/ccs	90	FMR1	NA13664	91.0
m64012_191221_044659/113183480/ccs	90	FMR1	NA13664	91.0
m64012_191221_044659/113904341/ccs	90	FMR1	NA13664	91.0
m64012_191221_044659/91490791/ccs	90	FMR1	NA13664	91.0
m64012_191221_044659/91685778/ccs	90	FMR1	NA13664	91.0
m64012_191221_044659/46727772/ccs	90	FMR1	NA13664	91.0
m64012_191221_044659/56100058/ccs	90	FMR1	NA13664	91.0
m64012_191221_044659/58459096/ccs	90	FMR1	NA13664	91.0
m64012_191221_044659/156303651/ccs	90	FMR1	NA13664	92.0
m64012_191221_044659/143591671/ccs	90	FMR1	NA13664	91.0
m64012_191221_044659/159845163/ccs	90	FMR1	NA13664	91.0
m64012_191221_044659/64488525/ccs	90	FMR1	NA13664	91.0
m64012_191221_044659/173409225/ccs	90	FMR1	NA13664	91.0
m64012_191221_044659/130352668/ccs	90	FMR1	NA13664	91.0
m64012_191221_044659/132843971/ccs	90	FMR1	NA13664	91.0
m64012_191221_044659/137889322/ccs	90	FMR1	NA13664	91.0
m64012_191221_044659/76482118/ccs	90	FMR1	NA13664	91.0
m64012_191221_044659/77596372/ccs	90	FMR1	NA13664	91.0
m64012_191221_044659/77660531/ccs	90	FMR1	NA13664	91.0
m64012_191221_044659/167708806/ccs	90	FMR1	NA13664	91.0
m64012_191221_044659/150603535/ccs	90	FMR1	NA13664	91.0
m64012_191221_044659/15205782/ccs	91	FMR1	NA13664	91.0
m64012_191221_044659/5442015/ccs	91	FMR1	NA13664	92.0
m64012_191221_044659/67897414/ccs	91	FMR1	NA13664	92.0
m64012_191221_044659/102369548/ccs	91	FMR1	NA13664	92.0
m64012_191221_044659/102892740/ccs	91	FMR1	NA13664	92.0
m64012_191221_044659/177079294/ccs	91	FMR1	NA13664	91.0
m64012_191221_044659/73532807/ccs	91	FMR1	NA13664	93.0
m64012_191221_044659/143459765/ccs	91	FMR1	NA13664	91.0
m64012_191221_044659/146342134/ccs	91	FMR1	NA13664	92.0
m64012_191221_044659/34671349/ccs	91	FMR1	NA13664	92.0
m64012_191221_044659/124520370/ccs	92	FMR1	NA13664	93.0
m64012_191221_044659/156239101/ccs	92	FMR1	NA13664	93.0
m64012_191221_044659/163185176/ccs	92	FMR1	NA13664	93.0
m64012_191221_044659/59180664/ccs	92	FMR1	NA13664	93.0
m64012_191221_044659/70058593/ccs	92	FMR1	NA13664	90.0
m64012_191221_044659/116263487/ccs	92	FMR1	NA13664	90.0
m64012_191221_044659/57934340/ccs	92	FMR1	NA13664	93.0
m64012_191221_044659/140313197/ccs	92	FMR1	NA13664	90.0
m64012_191221_044659/79561197/ccs	92	FMR1	NA13664	90.0
m64012_191221_044659/22021692/ccs	93	FMR1	NA13664	94.0
m64012_191221_044659/24577888/ccs	93	FMR1	NA13664	94.0
m64012_191221_044659/43582521/ccs	93	FMR1	NA13664	94.0
m64012_191221_044659/95290376/ccs	93	FMR1	NA13664	95.0
m64012_191221_044659/97584523/ccs	93	FMR1	NA13664	94.0
m64012_191221_044659/81463907/ccs	93	FMR1	NA13664	94.0
m64012_191221_044659/83493277/ccs	93	FMR1	NA13664	94.0
m64012_191221_044659/64751634/ccs	93	FMR1	NA13664	94.0
m64012_191221_044659/36307118/ccs	93	FMR1	NA13664	94.0
m64012_191221_044659/114428121/ccs	93	FMR1	NA13664	94.0
m64012_191221_044659/119342436/ccs	93	FMR1	NA13664	95.0
m64012_191221_044659/120522353/ccs	93	FMR1	NA13664	94.0
m64012_191221_044659/124192406/ccs	93	FMR1	NA13664	94.0
m64012_191221_044659/125504135/ccs	93	FMR1	NA13664	94.0
m64012_191221_044659/125699600/ccs	93	FMR1	NA13664	94.0
m64012_191221_044659/156044090/ccs	93	FMR1	NA13664	94.0
m64012_191221_044659/156762281/ccs	93	FMR1	NA13664	93.0
m64012_191221_044659/158073347/ccs	93	FMR1	NA13664	95.0
m64012_191221_044659/144704010/ccs	93	FMR1	NA13664	94.0
m64012_191221_044659/159909517/ccs	93	FMR1	NA13664	93.0
m64012_191221_044659/162400143/ccs	93	FMR1	NA13664	94.0
m64012_191221_044659/164170561/ccs	93	FMR1	NA13664	94.0
m64012_191221_044659/165085289/ccs	93	FMR1	NA13664	94.0
m64012_191221_044659/59049157/ccs	93	FMR1	NA13664	94.0
m64012_191221_044659/175572164/ccs	93	FMR1	NA13664	94.0
m64012_191221_044659/177340451/ccs	93	FMR1	NA13664	94.0
m64012_191221_044659/178062615/ccs	93	FMR1	NA13664	94.0
m64012_191221_044659/131204920/ccs	93	FMR1	NA13664	93.0
m64012_191221_044659/77072800/ccs	93	FMR1	NA13664	96.0
m64012_191221_044659/79430495/ccs	93	FMR1	NA13664	94.0
m64012_191221_044659/81069706/ccs	93	FMR1	NA13664	94.0
m64012_191221_044659/171967461/ccs	93	FMR1	NA13664	92.0
m64012_191221_044659/17694895/ccs	93	FMR1	NA13664	94.0
m64012_191221_044659/23004767/ccs	93	FMR1	NA13664	94.0
m64012_191221_044659/8980739/ccs	93	FMR1	NA13664	94.0
m64012_191221_044659/9766132/ccs	93	FMR1	NA13664	94.0
m64012_191221_044659/41091302/ccs	93	FMR1	NA13664	94.0
m64012_191221_044659/42468458/ccs	93	FMR1	NA13664	95.0
m64012_191221_044659/73204099/ccs	93	FMR1	NA13664	94.0
m64012_191221_044659/73402131/ccs	93	FMR1	NA13664	94.0
m64012_191221_044659/75107070/ccs	93	FMR1	NA13664	90.0
[truncated: 13,694 more rows]
